# Supplementary material for: Nitrogen deficiency tolerance conferred by introgression of a QTL derived from wild emmer into bread wheat
Source: Theor Appl Genet. 2024 Jul 17;137(8):187. doi: 10.1007/s00122-024-04692-z (PMC11255033; doi:10.1007/s00122-024-04692-z)
Supplement: Supplementary file 1 — Supplementary file1 (XLSX 660 kb) [file 122_2024_4692_MOESM1_ESM.xlsx]

## Sheet: Table S1
Table S1. KASP primers flanking QGpc.huj.uh-5B.2 used for MAS
Name of marker	Primer A	Primer B	Primmer Common
Kukri_c74960_427	gaaggtgaccaagttcatgctgacgaagccttgttgtgttagT	gaaggtcggagtcaacggattgacgaagccttgttgtgttagC	catgggtacgtgcatgcagg
BS00060015_51	gaaggtgaccaagttcatgctgatagtgaccGcaacagacttA	gaaggtcggagtcaacggattgatagtgaccGcaacagacttG	cttccactagtgcagcgGT
Ex_c2571_987	gaaggtgaccaagttcatgctctctagaggcgctggagT	gaaggtcggagtcaacggattctctagaggcgctggagC	tgtcTttCtcgaaccTcaagG

## Sheet: Table S2
Table S2. KASP markers found within the QGpc.huj.uh-5B.2 region used for fine mapping
Number	code	Name of marker	Primer A	Primer B	Primmer Common
1	P1	WTa_060365	caaatgcatcCgcTactcatttC	caaatgcatcCgcTactcatttG	CtTtCgcTGCCatTgTCACC
2	P2	WTa_0603e9	tcatcaaaggttcaCtcaacatgT	tcatcaaaggttcaCtcaacatgC	CCatttGaGGGatAagtTtgGgAC
3	P3	WTa_06040e	acaaccaaagtccgtatgtagC	acaaccaaagtccgtatgtagG	tgttctttacagtggctgca
4	P4	WTa_0604ae	attccatgcatgtccgtgaA	attccatgcatgtccgtgaT	tgcacgcatggttctcttca
5	P5	WTa_060504	ctcgggatggagggagtacataataT	cgggatggagggagtacataataC	tggccacacaactacaagct
6	P6	WTa_060520	ctacacaaatgcaagtgacaaatacA	acacaaatgcaagtgacaaatacG	gttgaacctgtttcatgagttga
7	P7	WTa_0605d0	acagtatgcacgtttgagagC	acagtatgcacgtttgagagT	gcctttggaccaagctgtga
8	P8	WTa_06067c	tcccatggtattggactgtcT	tcccatggtattggactgtcC	tgtAcatgaactgcgtgatcaA
9	P9	WTa_0606a6	gagTgtgaaaaatccagaacgttA	gagTgtgaaaaatccagaacgttC	acggtgaactttctttgagggt
10	P10	WTa_0606b5	ggcatcattcgggtcagtttT	ggcatcattcgggtcagtttC	tgggagttgaactttccggc
11	P11	WTa_060730	agggtcagatgatgatgatactttA	agggtcagatgatgatgatactttT	ttactctggccgaactgcag
12	P12	WTa_06084e	gggatgtacatcagtttcaaaccC	gggatgtacatcagtttcaaaccG	tggcgaggtcatagtgagtg
13	P13	WTa_060962	cgatcgtgtagtaaggaaagactT	cgatcgtgtagtaaggaaagactC	ccgtgtgtatggctgatgga

## Sheet: Table S3
Table S3. Primers used for validation of gene expression of candidte genes using qPCR
NCBI gene	Abr.	Location in the QTL	Forward (5'-3')	Reverse (5'-3')	Product length (bp)
XM_044536089	UPS1	In the sub_QTL	CGCATCAACAGGGCAGATAT	CAGCTGCATTGGAAGAGTGT	94
XM_044530780	NRT	QTL	CGTCTACTCTGTGGTGCTCA	TGAGGGCTAGCATCTGGAAG	137
XM_044530792	ARF	QTL	TCGGTTCACCAAACCCTAGC	CATTCCGGGACTGGGCTATC	147
XM_037583358	EKAO1	QTL	GACTTCATCGCCGCAAAGAG	AAGTTATCGGCGGACTGGAA	134
XM_037583365	SEC1	QTL	TCTCTTCTCTGTCCCCGACT	AGCATCCGCGTGATCAAATC	134
XM_037583322	WD40	QTL	TCTCCATGGTCAACCTCCTC	TTCCGGTTATCGAAAACGAC	116
XM_037583294	NCED	Upper-end of QTL	GGGATGTTAAAGGCGTCTCA	GATCCACAGCGTGTGAGCTA	124

## Sheet: Table S4
Table S4. Genotyping results of parental genotypes (Ruta (R); WEW Gitit G18-16/RIL12 (G); Langdon (L), and H (heterozygotes) and three introgression lines (NIL72. NIL73, NIL99) based on genotyping using 25K 25K array
Chr.	Position, bp	Marker	Ruta	Gitit	LDN	RNIL12	NIL72-1	NIL72-2	NIL72-3	NIL72-4	NIL73-1	NIL73-2	NIL73-3	NIL73-4	NIL99-1	NIL99-2	NIL99-3	NIL99-4
1A	2055630	BS00100774_51	C	C	T	T	R	R	R	R	R	R	R	R	R	R	R	R
1A	3273391	BS00026456_51	C	T	T	T	R	R	R	R	R	R	R	R	R	R	R	R
1A	3271695	AX-94607341	G	A	A	A	R	R	R	R	R	R	R	R	R	R	R	R
1A	4258443	CAP12_c3074_192	A	A	G	G	R	R	R	R	R	R	R	R	R	R	R	R
1A	5610497	BS00023130_51	T	T	G	G	R	R	R	R	R	R	R	R	R	R	R	R
1A	6621719	BS00056550_51	G	G	A	A	R	R	R	R	R	R	R	R	R	R	R	R
1A	6939263	wsnp_CAP11_c710_458019	T	C	C	C	R	R	R	R	R	R	R	R	R	R	R	R
1A	7477864	wsnp_Ex_rep_c106111_90308719	G	T	T	T	R	R	R	R	R	R	R	R	R	R	R	R
1A	8184934	Excalibur_c5139_198	G	A	A	A	R	R	R	R	R	R	R	R	R	R	R	R
1A	8194521	Excalibur_c82557_201	A	C	C	C	R	R	R	R	R	R	R	R	R	R	R	R
1A	8541566	Kukri_c2446_683	G	A	A	A	R	R	R	R	R	R	R	R	R	R	R	R
1A	10184517	AX-94807355	G	T	T	T	R	R	R	R	R	R	R	R	R	R	R	R
1A	10189404	RAC875_c57939_78	C	T	T	T	R	R	R	R	R	R	R	R	R	R	R	R
1A	10461686	AX-95080900	G	G	T	T	R	R	R	R	R	R	R	R	R	R	R	R
1A	11204447	wsnp_Ex_c1137_2182795	G	G	A	A	R	R	R	R	R	R	R	R	R	R	R	R
1A	11205722	Tdurum_contig42479_3800	A	A	G	G	R	R	R	R	R	R	R	R	R	R	R	R
1A	11527158	Kukri_c41943_535	A	A	G	G	R	R	R	R	R	R	R	R	R	R	R	R
1A	11619295	tplb0043h23_1346	T	T	C	C	R	R	R	R	R	R	R	R	R	R	R	R
1A	12334931	AX-94501544	T	C	C	C	R	R	R	R	R	R	R	R	R	R	R	R
1A	12344798	Tdurum_contig83113_134	T	T	C	C	R	R	R	R	R	R	R	R	R	R	R	R
1A	12443101	AX-94682405	A	C	C	C	R	R	R	R	R	R	R	R	R	R	R	R
1A	12465398	Tdurum_contig50845_82	T	T	C	C	R	R	R	R	R	R	R	R	R	R	R	R
1A	13711870	Tdurum_contig29484_628	T	T	C	C	R	R	R	R	R	R	R	R	R	R	R	R
1A	13713387	Tdurum_contig61492_458	C	C	T	T	R	R	R	R	R	R	R	R	R	R	R	R
1A	13713487	RAC875_c54245_88	G	G	A	A	R	R	R	R	R	R	R	R	R	R	R	R
1A	13713613	Tdurum_contig61492_684	G	G	A	A	R	R	R	R	R	R	R	R	R	R	R	R
1A	14782563	AX-94952968	G	G	C	C	R	R	R	R	R	R	R	R	R	R	R	R
1A	14994557	BS00003761_51	A	A	G	G	R	R	R	R	R	R	R	R	R	R	R	R
1A	18261458	AX-95657280	C	G	G	G	R	R	R	R	R	R	R	R	R	R	R	R
1A	18836064	wsnp_Ex_c64327_63176640	G	A	A	A	R	R	R	R	R	R	R	R	R	R	R	R
1A	20001329	Excalibur_rep_c92985_510	G	G	A	A	R	R	R	R	R	R	R	R	R	R	R	R
1A	22742207	Excalibur_c11941_675	T	G	G	G	R	R	R	R	R	R	R	R	R	R	R	R
1A	22918524	BS00078982_51	A	C	C	C	R	R	R	R	R	R	R	R	R	R	R	R
1A	23010839	BS00105601_51	T	C	C	C	R	R	R	R	R	R	R	R	R	R	R	R
1A	23584486	wsnp_Ex_c48087_53105842	A	G	G	G	R	R	R	R	R	R	R	R	R	R	R	R
1A	24172339	RAC875_c1825_188	T	T	C	C	R	R	R	R	R	R	R	R	R	R	R	R
1A	24174580	AX-94917012	T	T	C	C	R	R	R	R	R	R	R	R	R	R	R	R
1A	24461714	wsnp_Ku_c42878_50516167	A	G	G	G	R	R	R	R	R	R	R	R	R	R	R	R
1A	25111056	RAC875_c8245_272	T	C	C	C	R	R	R	R	R	R	R	R	R	R	R	R
1A	25612647	Excalibur_c10689_254	A	G	G	G	R	R	R	R	R	R	R	R	R	R	R	R
1A	30668163	RAC875_c14926_589	C	T	T	T	R	R	R	R	R	R	R	R	R	R	R	R
1A	30813060	Kukri_c22508_119	C	A	A	A	R	R	R	R	R	R	R	R	R	R	R	R
1A	31681587	Tdurum_contig8382_300	C	C	T	T	R	R	R	R	R	R	R	R	R	R	R	R
1A	31908879	Kukri_c31964_56	C	C	T	T	R	R	R	R	R	R	R	R	R	R	R	R
1A	34891212	Tdurum_contig50355_269	G	G	A	A	R	R	R	R	R	R	R	R	R	R	R	R
1A	35205898	Tdurum_contig29280_216	G	G	T	T	R	R	R	R	R	R	R	R	R	R	R	R
1A	38434320	Excalibur_c7237_1084	G	G	A	A	R	R	R	R	R	R	R	R	R	R	R	R
1A	40490934	wsnp_BE490041A_Ta_2_1	C	A	A	A	R	R	R	R	R	R	R	R	R	R	R	R
1A	40493271	RAC875_c89908_105	G	A	A	A	R	R	R	R	R	R	R	R	R	R	R	R
1A	41348510	wsnp_CAP12_c2438_1180601	C	T	T	T	R	R	R	R	R	R	R	R	R	R	R	R
1A	44461502	AX-94526630	A	G	G	G	R	R	R	R	R	R	R	R	R	R	R	R
1A	47664006	Ra_c27593_460	A	C	C	C	R	R	R	R	R	R	R	R	R	R	R	R
1A	48130822	Tdurum_contig9199_714	G	G	A	A	R	R	R	R	R	R	R	R	R	R	R	R
1A	50765097	IACX5982	A	C	C	C	R	R	R	R	R	R	R	R	R	R	R	R
1A	54795839	IAAV5931	G	A	A	A	R	R	R	R	R	R	R	R	R	R	R	R
1A	55022496	wsnp_Ex_rep_c66980_65419811	T	C	C	C	R	R	R	R	R	R	R	R	R	R	R	R
1A	58547431	RAC875_c46269_387	C	T	T	T	R	R	R	R	R	R	R	R	R	R	R	R
1A	59533686	RAC875_c11899_366	T	C	C	C	R	R	R	R	R	R	R	R	R	R	R	R
1A	64821034	wsnp_Ex_c3253_5994376	T	C	C	C	R	R	R	R	R	R	R	R	R	R	R	R
1A	66921716	wsnp_Ex_c2181_4089639	T	T	C	C	R	R	R	R	R	R	R	R	R	R	R	R
1A	66921975	wsnp_Ex_c2181_4089788	T	C	C	C	R	R	R	R	R	R	R	R	R	R	R	R
1A	69156727	RAC875_c37183_331	A	G	G	G	R	R	R	R	R	R	R	R	R	R	R	R
1A	87235766	wsnp_Ex_rep_c66318_64485410	G	G	A	A	R	R	R	R	R	R	R	R	R	R	R	R
1A	87734231	wsnp_Ra_c7847_13421750	A	A	G	G	R	R	R	R	R	R	R	R	R	R	R	R
1A	87734435	AX-95160975	T	T	C	C	R	R	R	R	R	R	R	R	R	R	R	R
1A	87741871	wsnp_Ku_rep_c104517_90964418	A	A	G	G	R	R	R	R	R	R	R	R	R	R	R	R
1A	88269386	Ex_c23451_720	G	G	A	A	R	R	R	R	R	R	R	R	R	R	R	R
1A	90289006	wsnp_Ex_rep_c68183_66958099	A	A	G	G	R	R	R	R	R	R	R	R	R	R	R	R
1A	90290013	RAC875_c21620_1359	A	A	G	G	R	R	R	R	R	R	R	R	R	R	R	R
1A	90560593	wsnp_Ku_c3468_6420199	T	T	C	C	R	R	R	R	R	R	R	R	R	R	R	R
1A	90564561	wsnp_Ex_c11374_18361760	C	C	A	A	R	R	R	R	R	R	R	R	R	R	R	R
1A	91086861	wsnp_Ex_c28165_37310070	T	T	C	C	R	R	R	R	R	R	R	R	R	R	R	R
1A	102941254	BS00010287_51	T	T	G	G	R	R	R	R	R	R	R	R	R	R	R	R
1A	104673261	BS00028874_51	C	T	T	T	R	R	R	R	R	R	R	R	R	R	R	R
1A	107044505	IAAV2342	A	A	C	C	R	R	R	R	R	R	R	R	R	R	R	R
1A	108510164	BS00087437_51	T	C	C	C	R	R	R	R	R	R	R	R	R	R	R	R
1A	109497316	Ex_c801_555	C	C	T	T	R	R	R	R	R	R	R	R	R	R	R	R
1A	109497581	Ex_c801_820	T	T	C	C	R	R	R	R	R	R	R	R	R	R	R	R
1A	110274505	wsnp_Ku_rep_c68419_67400635	G	G	A	A	R	R	R	R	R	R	R	R	R	R	R	R
1A	113451212	Kukri_c12000_1447	A	A	G	G	R	R	R	R	R	R	R	R	R	R	R	R
1A	114298212	RAC875_c2202_1097	G	G	A	A	R	R	R	R	R	R	R	R	R	R	R	R
1A	114299583	Ku_c2449_578	A	A	G	G	R	R	R	R	R	R	R	R	R	R	R	R
1A	117477281	wsnp_Ex_c44498_50537128	G	G	A	A	R	R	R	R	R	R	R	R	R	R	R	R
1A	118383894	wsnp_Ex_c18662_27538313	C	C	T	T	R	R	R	R	R	R	R	R	R	R	R	R
1A	120909807	wsnp_Ex_c48375_53299028	T	T	C	C	R	R	R	R	R	R	R	R	R	R	R	R
1A	120911549	CAP11_c2984_419	A	G	G	G	R	R	R	R	R	R	R	R	R	R	R	R
1A	121507778	RAC875_rep_c76047_63	C	C	A	A	R	R	R	R	R	R	R	R	R	R	R	R
1A	121854687	AX-94673150	G	A	A	A	R	R	R	R	R	R	R	R	R	R	R	R
1A	121916954	AX-94654729	G	G	A	A	R	R	R	R	R	R	R	R	R	R	R	R
1A	122981152	wsnp_Ex_c14733_22819625	A	G	G	G	R	R	R	R	R	R	R	R	R	R	R	R
1A	122981227	IAAV7414	C	C	T	T	R	R	R	R	R	R	R	R	R	R	R	R
1A	128622337	BS00066852_51	T	C	C	C	R	R	R	R	R	R	R	R	R	R	R	R
1A	130085713	IACX6344	T	T	C	C	R	R	R	R	R	R	R	R	R	R	R	R
1A	138448327	wsnp_Ex_rep_c105244_89727666	G	G	A	A	R	R	R	R	R	R	R	R	R	R	R	R
1A	139667583	BS00030644_51	T	T	C	C	R	R	R	R	R	R	R	R	R	R	R	R
1A	144603180	Excalibur_c64855_328	C	C	T	T	R	R	R	R	R	R	R	R	R	R	R	R
1A	147179526	AX-94522764	A	A	G	G	R	R	R	R	R	R	R	R	R	R	R	R
1A	152217919	BS00003813_51	C	T	T	T	R	R	R	R	R	R	R	R	R	R	R	R
1A	156445110	Ex_c2389_1634	G	G	T	T	R	R	R	R	R	R	R	R	R	R	R	R
1A	156958310	Excalibur_c6255_1119	C	C	T	T	R	R	R	R	R	R	R	R	R	R	R	R
1A	166275174	AX-94668903	G	A	A	A	R	R	R	R	R	R	R	R	R	R	R	R
1A	168519464	wsnp_Ex_c15852_24239968	G	G	A	A	R	R	R	R	R	R	R	R	R	R	R	R
1A	169131036	wsnp_Ex_c591_1177097	C	C	T	T	R	R	R	R	R	R	R	R	R	R	R	R
1A	170680081	wsnp_Ex_c17684_26426672	C	C	T	T	R	R	R	R	R	R	R	R	R	R	R	R
1A	182857340	wsnp_Ex_rep_c67763_66441222	G	G	A	A	R	R	R	R	R	R	R	R	R	R	R	R
1A	184341006	Excalibur_c27500_469	G	G	T	T	R	R	R	R	R	R	R	R	R	R	R	R
1A	187341775	wsnp_Ex_rep_c70593_69508988	C	C	T	T	R	R	R	R	R	R	R	R	R	R	R	R
1A	190286152	IAAV5756	T	T	G	G	R	R	R	R	R	R	R	R	R	R	R	R
1A	201271606	Kukri_c23382_1431	A	A	G	G	R	R	R	R	R	R	R	R	R	R	R	R
1A	202325224	AX-95002032	A	C	C	C	R	R	R	R	R	R	R	R	R	R	R	R
1A	210106878	Kukri_rep_c81206_235	A	G	G	G	R	R	R	R	R	R	R	R	R	R	R	R
1A	210346075	wsnp_Ex_c13783_21613564	C	C	T	T	R	R	R	R	R	R	R	R	R	R	R	R
1A	210797787	RAC875_c53095_51	A	A	G	G	R	R	R	R	R	R	R	R	R	R	R	R
1A	212472890	GENE-0431_601	T	T	C	C	R	R	R	R	R	R	R	R	R	R	R	R
1A	216361841	wsnp_Ex_c3747_6824863	G	G	A	A	R	R	R	R	R	R	R	R	R	R	R	R
1A	223259735	IAAV9022	C	C	T	T	R	R	R	R	R	R	R	R	R	R	R	R
1A	223260783	wsnp_Ex_c3567_6526582	G	G	T	T	R	R	R	R	R	R	R	R	R	R	R	R
1A	224344195	wsnp_Ra_rep_c105422_89367749	A	A	G	G	R	R	R	R	R	R	R	R	R	R	R	R
1A	225232205	wsnp_Ex_c21450_30588044	T	T	C	C	R	R	R	R	R	R	R	R	R	R	R	R
1A	230358327	wsnp_Ex_c6934_11953178	G	G	A	A	R	R	R	R	R	R	R	R	R	R	R	R
1A	233662789	Kukri_c93273_605	T	T	C	C	R	R	R	R	R	R	R	R	R	R	R	R
1A	234209829	RAC875_rep_c110052_194	G	G	A	A	R	R	R	R	R	R	R	R	R	R	R	R
1A	234242563	wsnp_Ex_c19730_28728245	G	G	A	A	R	R	R	R	R	R	R	R	R	R	R	R
1A	238583955	wsnp_Ex_c8374_14111734	T	T	C	C	R	R	R	R	R	R	R	R	R	R	R	R
1A	239632865	wsnp_Ex_c11697_18821490	C	C	T	T	R	R	R	R	R	R	R	R	R	R	R	R
1A	243004290	BS00063063_51	T	T	C	C	R	R	R	R	R	R	R	R	R	R	R	R
1A	248255558	wsnp_Ex_c3365_6183009	C	C	T	T	R	R	R	R	R	R	R	R	R	R	R	R
1A	251874799	wsnp_Ex_c18196_27006489	C	C	T	T	R	R	R	R	R	R	R	R	R	R	R	R
1A	254432824	wsnp_Ra_c6474_11298858	C	C	T	T	R	R	R	R	R	R	R	R	R	R	R	R
1A	254434947	Ra_c11042_1500	C	C	T	T	R	R	R	R	R	R	R	R	R	R	R	R
1A	258482301	BS00066549_51	T	T	C	C	R	R	R	R	R	R	R	R	R	R	R	R
1A	258627269	wsnp_BE518393A_Td_2_3	G	G	T	T	R	R	R	R	R	R	R	R	R	R	R	R
1A	260453952	AX-94564281	A	C	C	C	R	R	R	R	R	R	R	R	R	R	R	R
1A	262935014	IACX7921	A	G	G	G	R	R	R	R	R	R	R	R	R	R	R	R
1A	262935554	AX-95151706	C	T	T	T	R	R	R	R	R	R	R	R	R	R	R	R
1A	263786326	AX-94480929	A	G	G	G	R	R	R	R	R	R	R	R	R	R	R	R
1A	273744063	BS00021730_51	A	G	G	G	R	R	R	R	R	R	R	R	R	R	R	R
1A	279432213	Excalibur_c57766_92	A	G	G	G	R	R	R	R	R	R	R	R	R	R	R	R
1A	282662850	BS00086680_51	G	A	A	A	R	R	R	R	R	R	R	R	R	R	R	R
1A	292768300	TA004365-0417	A	G	G	G	R	R	R	R	R	R	R	R	R	R	R	R
1A	294456566	TA003382-0407	C	T	T	T	R	R	R	R	R	R	R	R	R	R	R	R
1A	298994942	CAP8_c806_297	T	C	C	C	R	R	R	R	R	R	R	R	R	R	R	R
1A	299678284	Excalibur_c20133_87	C	T	T	T	R	R	R	R	R	R	R	R	R	R	R	R
1A	299751324	Excalibur_rep_c88290_94	T	C	C	C	R	R	R	R	R	R	R	R	R	R	R	R
1A	299758474	BS00022201_51	C	T	T	T	R	R	R	R	R	R	R	R	R	R	R	R
1A	299758503	BS00102492_51	T	C	C	C	R	R	R	R	R	R	R	R	R	R	R	R
1A	301738562	Excalibur_s107771_77	T	C	C	C	R	R	R	R	R	R	R	R	R	R	R	R
1A	302732327	AX-95166038	G	G	C	C	R	R	R	R	R	R	R	R	R	R	R	R
1A	303210197	Kukri_c27717_316	A	G	G	G	R	R	R	R	R	R	R	R	R	R	R	R
1A	306670548	wsnp_Ra_c41581_48764320	A	G	G	G	R	R	R	R	R	R	R	R	R	R	R	R
1A	308702249	Excalibur_c37474_242	A	C	C	C	R	R	R	R	R	R	R	R	R	R	R	R
1A	308702312	Excalibur_c37474_179	A	G	G	G	R	R	R	R	R	R	R	R	R	R	R	R
1A	309438180	RFL_Contig5450_993	T	C	C	C	R	R	R	R	R	R	R	R	R	R	R	R
1A	311107657	IACX8300	C	T	T	T	R	R	R	R	R	R	R	R	R	R	R	R
1A	313632131	BS00064679_51	T	C	C	C	R	R	R	R	R	R	R	R	R	R	R	R
1A	322046340	AX-94397743	C	T	T	T	R	R	R	R	R	R	R	R	R	R	R	R
1A	335428467	BS00062715_51	T	C	C	C	R	R	R	R	R	R	R	R	R	R	R	R
1A	340550573	wsnp_Ex_c8364_14095508	T	C	C	C	R	R	R	R	R	R	R	R	R	R	R	R
1A	345150097	Kukri_c25839_487	T	T	C	C	R	R	R	R	R	R	R	R	R	R	R	R
1A	345419154	BS00090408_51	A	A	G	G	R	R	R	R	R	R	R	R	R	R	R	R
1A	345419893	Excalibur_c24041_794	G	A	A	A	R	R	R	R	R	R	R	R	R	R	R	R
1A	346223745	IAAV5730	G	A	A	A	R	R	R	R	R	R	R	R	R	R	R	R
1A	346921243	Ex_c5759_663	G	G	A	A	R	R	R	R	R	R	R	R	R	R	R	R
1A	346927214	IAAV8147	C	C	T	T	R	R	R	R	R	R	R	R	R	R	R	R
1A	347599789	BobWhite_c8428_346	G	T	T	T	R	R	R	R	R	R	R	R	R	R	R	R
1A	349690268	GENE-1214_288	C	T	T	T	R	R	R	R	R	R	R	R	R	R	R	R
1A	351774211	wsnp_Ex_c43454_49770425	C	T	T	T	R	R	R	R	R	R	R	R	R	R	R	R
1A	351782922	RAC875_c6338_2719	T	T	C	C	R	R	R	R	R	R	R	R	R	R	R	R
1A	357065741	Excalibur_c17872_137	T	T	G	G	R	R	R	R	R	R	R	R	R	R	R	R
1A	358234431	CAP8_c2843_226	G	G	A	A	R	R	R	R	R	R	R	R	R	R	R	R
1A	358821872	AX-95149116	A	G	G	G	R	R	R	R	R	R	R	R	R	R	R	R
1A	360505139	RAC875_c38417_246	G	T	T	T	R	R	R	R	R	R	R	R	R	R	R	R
1A	364322645	wsnp_Ex_c2840_5247386	T	T	C	C	R	R	R	R	R	R	R	R	R	R	R	R
1A	364322770	RAC875_c8515_653	T	C	C	C	R	R	R	R	R	R	R	R	R	R	R	R
1A	364523607	BobWhite_c1488_504	G	A	A	A	R	R	R	R	R	R	R	R	R	R	R	R
1A	364524897	Ra_c11023_679	C	C	T	T	R	R	R	R	R	R	R	R	R	R	R	R
1A	367180580	CAP11_c6014_160	A	G	G	G	R	R	R	R	R	R	R	R	R	R	R	R
1A	369557073	AX-95174732	T	C	C	C	R	R	R	R	R	R	R	R	R	R	R	R
1A	370452014	wsnp_Ex_c3906_7086162	T	C	C	C	R	R	R	R	R	R	R	R	R	R	R	R
1A	371787368	Tdurum_contig55009_1153	T	G	G	G	R	R	R	R	R	R	R	R	R	R	R	R
1A	371787518	wsnp_Ex_c4605_8241260	A	C	C	C	R	R	R	R	R	R	R	R	R	R	R	R
1A	371789335	wsnp_Ex_rep_c101414_86781128	C	T	T	T	R	R	R	R	R	R	R	R	R	R	R	R
1A	377518636	wsnp_Ex_rep_c69738_68695568	A	G	G	G	R	R	R	R	R	R	R	R	R	R	R	R
1A	389401536	Excalibur_c65227_444	G	G	A	A	R	R	R	R	R	R	R	R	R	R	R	R
1A	390025189	GENE-0283_330	C	T	T	T	R	R	R	R	R	R	R	R	R	R	R	R
1A	392016552	GENE-0491_632	A	G	G	G	R	R	R	R	R	R	R	R	R	R	R	R
1A	404091807	AX-94404955	C	G	G	G	R	R	R	R	R	R	R	R	R	R	R	R
1A	431817663	TA002594-0782	T	G	G	G	R	R	R	R	R	R	R	R	R	R	R	R
1A	434525707	Ex_c25689_1606	A	A	G	G	R	R	R	R	R	R	R	R	R	R	R	R
1A	436559985	Ex_c12584_2014	A	A	G	G	R	R	R	R	R	R	R	R	R	R	R	R
1A	437602028	wsnp_Ex_c10257_16825240	A	G	G	G	R	R	R	R	R	R	R	R	R	R	R	R
1A	439475914	Ku_c23960_333	T	T	C	C	R	R	R	R	R	R	R	R	R	R	R	R
1A	439476680	Kukri_rep_c101946_496	C	T	T	T	R	R	R	R	R	R	R	R	R	R	R	R
1A	460653244	tplb0046g22_1351	A	G	G	G	R	R	R	R	R	R	R	R	R	R	R	R
1A	464822492	wsnp_Ex_c572_1138503	A	A	G	G	R	R	R	R	R	R	R	R	R	R	R	R
1A	467569736	BS00022318_51	A	G	G	G	R	R	R	R	R	R	R	R	R	R	R	R
1A	473397635	IACX3496	A	A	C	C	R	R	R	R	R	R	R	R	R	R	R	R
1A	476207690	AX-95110122	A	A	G	G	R	R	R	R	R	R	R	R	R	R	R	R
1A	476653729	Kukri_c3582_87	G	G	A	A	R	R	R	R	R	R	R	R	R	R	R	R
1A	476710287	GENE-0112_64	A	G	G	G	R	R	R	R	R	R	R	R	R	R	R	R
1A	479642979	Kukri_c10239_2186	G	T	T	T	R	R	R	R	R	R	R	R	R	R	R	R
1A	482795661	BS00067420_51	T	T	C	C	R	R	R	R	R	R	R	R	R	R	R	R
1A	482795680	BS00067421_51	A	A	C	C	R	R	R	R	R	R	R	R	R	R	R	R
1A	482864058	wsnp_JD_c13903_13781269	G	G	A	A	R	R	R	R	R	R	R	R	R	R	R	R
1A	484188152	Excalibur_c7033_159	A	A	G	G	R	R	R	R	R	R	R	R	R	R	R	R
1A	484190699	BS00087601_51	A	G	G	G	R	R	R	R	R	R	R	R	R	R	R	R
1A	484226523	wsnp_Ex_c5216_9235964	A	A	G	G	R	R	R	R	R	R	R	R	R	R	R	R
1A	484805167	IAAV2072	T	T	G	G	R	R	R	R	R	R	R	R	R	R	R	R
1A	484855281	BS00022698_51	C	C	T	T	R	R	R	R	R	R	R	R	R	R	R	R
1A	484861678	BS00002216_51	C	C	T	T	R	R	R	R	R	R	R	R	R	R	R	R
1A	485541645	RFL_Contig3203_1971	T	G	G	G	R	R	R	R	R	R	R	R	R	R	R	R
1A	485600819	RAC875_c43643_176	G	A	A	A	R	R	R	R	R	R	R	R	R	R	R	R
1A	486834358	RAC875_c31276_1128	A	A	G	G	R	R	R	R	R	R	R	R	R	R	R	R
1A	486834944	wsnp_Ra_c12148_19539667	A	A	G	G	R	R	R	R	R	R	R	R	R	R	R	R
1A	487502894	wsnp_Ex_c5192_9203682	G	A	A	A	R	R	R	R	R	R	R	R	R	R	R	R
1A	487813079	wsnp_Ra_c37745_45806931	C	C	A	A	R	R	R	R	R	R	R	R	R	R	R	R
1A	487827542	wsnp_Ex_rep_c66628_64934660	A	G	G	G	R	R	R	R	R	R	R	R	R	R	R	R
1A	488747845	Excalibur_c49421_443	C	C	T	T	R	R	R	R	R	R	R	R	R	R	R	R
1A	489636890	BobWhite_rep_c63278_349	T	T	C	C	R	R	R	R	R	R	R	R	R	R	R	R
1A	489709706	IAAV5406	T	C	C	C	R	R	R	R	R	R	R	R	R	R	R	R
1A	489989104	RAC875_c54380_249	C	T	T	T	R	R	R	R	R	R	R	R	R	R	R	R
1A	490172417	wsnp_Ra_c16080_24638622	C	T	T	T	R	R	R	R	R	R	R	R	R	R	R	R
1A	492741169	BS00022733_51	T	C	C	C	R	R	R	R	R	R	R	R	R	R	R	R
1A	497008443	BS00032112_51	C	C	T	T	R	R	R	R	R	R	R	R	R	R	R	R
1A	499096449	AX-94504536	C	C	A	A	R	R	R	R	R	R	R	R	R	R	R	R
1A	499103336	IAAV5535	C	C	A	A	R	R	R	R	R	R	R	R	R	R	R	R
1A	499286524	IACX3047	G	G	A	A	R	R	R	R	R	R	R	R	R	R	R	R
1A	500339619	Ra_c105707_788	T	C	C	C	R	R	R	R	R	R	R	R	R	R	R	R
1A	506157418	wsnp_Ku_c15214_23756800	T	C	C	C	R	R	R	R	R	R	R	R	R	R	R	R
1A	507261072	AX-95088854	T	C	C	C	R	R	R	R	R	R	R	R	R	R	R	R
1A	508504262	Kukri_c29039_315	T	C	T	C	R	R	R	R	R	R	R	R	R	R	R	R
1A	508706750	BS00067742_51	C	T	C	T	R	R	R	R	R	R	R	R	R	R	R	R
1A	510932356	TA003063-0097	T	C	C	C	R	R	R	R	R	R	R	R	R	R	R	R
1A	513802726	AX-94618537	C	G	G	G	R	R	R	R	R	R	R	R	R	R	R	R
1A	515577058	wsnp_Ex_c32590_41222878	C	T	T	T	R	R	R	R	R	R	R	R	R	R	R	R
1A	516885293	wsnp_Ex_c1997_3755945	A	C	C	C	R	R	R	R	R	R	R	R	R	R	R	R
1A	517301505	Kukri_c49170_655	A	G	G	G	R	R	R	R	R	R	R	R	R	R	R	R
1A	518077596	Kukri_c12984_465	T	C	C	C	R	R	R	R	R	R	R	R	R	R	R	R
1A	518084880	RAC875_c80876_67	G	T	T	T	R	R	R	R	R	R	R	R	R	R	R	R
1A	518925316	Excalibur_c44668_382	A	G	G	G	R	R	R	R	R	R	R	R	R	R	R	R
1A	519222503	BobWhite_c11946_277	T	G	T	G	R	R	R	R	R	R	R	R	R	R	R	R
1A	519222582	BS00022788_51	A	C	A	C	R	R	R	R	R	R	R	R	R	R	R	R
1A	519885665	RAC875_c12993_201	G	A	A	A	R	R	R	R	R	R	R	R	R	R	R	R
1A	519887138	RAC875_c45115_509	A	G	G	G	R	R	R	R	R	R	R	R	R	R	R	R
1A	522921515	IAAV2694	A	C	C	C	R	R	R	R	R	R	R	R	R	R	R	R
1A	523117982	BobWhite_c12977_65	C	A	A	A	R	R	R	R	R	R	R	R	R	R	R	R
1A	525150723	BS00039378_51	C	T	C	T	R	R	R	R	R	R	R	R	R	R	R	R
1A	525161684	wsnp_Ex_c3145_5812670	T	C	C	C	R	R	R	R	R	R	R	R	R	R	R	R
1A	527537192	wsnp_Ku_c17322_26392311	T	C	T	C	R	R	R	R	R	R	R	R	R	R	R	R
1A	528098727	GENE-0392_97	C	T	C	T	R	R	R	R	R	R	R	R	R	R	R	R
1A	528634429	BS00062876_51	C	T	C	T	R	R	R	R	R	R	R	R	R	R	R	R
1A	529033541	BS00034278_51	T	G	T	G	R	R	R	R	R	R	R	R	R	R	R	R
1A	529033816	wsnp_Ex_c43228_49605281	A	G	A	G	R	R	R	R	R	R	R	R	R	R	R	R
1A	529037382	CAP7_c1891_230	A	C	A	C	R	R	R	R	R	R	R	R	R	R	R	R
1A	529073586	RAC875_c8482_160	A	G	A	G	R	R	R	R	R	R	R	R	R	R	R	R
1A	529087951	wsnp_Ra_c11594_18777085	T	C	T	C	R	R	R	R	R	R	R	R	R	R	R	R
1A	530388332	GENE-0527_92	A	G	A	G	R	R	R	R	R	R	R	R	R	R	R	R
1A	530451854	BobWhite_c96_170	A	C	A	C	R	R	R	R	R	R	R	R	R	R	R	R
1A	530452004	wsnp_Ex_c5060_8985678	T	G	T	G	R	R	R	R	R	R	R	R	R	R	R	R
1A	530944359	wsnp_Ex_c4685_8377545	A	G	G	G	R	R	R	R	R	R	R	R	R	R	R	R
1A	531611185	AX-94440483	T	A	T	A	R	R	R	R	R	R	R	R	R	R	R	R
1A	531729891	wsnp_Ku_c33917_43336069	C	T	C	T	R	R	R	R	R	R	R	R	R	R	R	R
1A	532705705	RAC875_c15975_1208	G	A	A	A	R	R	R	R	R	R	R	R	R	R	R	R
1A	533039982	AX-94502624	C	T	C	T	R	R	R	R	R	R	R	R	R	R	R	R
1A	533048610	Excalibur_c1066_303	T	C	C	C	R	R	R	R	R	R	R	R	R	R	R	R
1A	533155605	AX-95218032	A	G	G	G	R	R	R	R	R	R	R	R	R	R	R	R
1A	535340669	BS00110627_51	T	G	G	G	R	R	R	R	R	R	R	R	R	R	R	R
1A	535797596	AX-95146857	G	A	G	A	R	R	R	R	R	R	R	R	R	R	R	R
1A	535819298	RAC875_c56690_320	T	C	T	C	R	R	R	R	R	R	R	R	R	R	R	R
1A	535824038	Excalibur_c47013_1503	G	T	T	T	R	R	R	R	R	R	R	R	R	R	R	R
1A	536373587	RAC875_c120509_133	C	T	C	T	R	R	R	R	R	R	R	R	R	R	R	R
1A	537007841	GENE-0069_468	A	G	A	G	R	R	R	R	R	R	R	R	R	R	R	R
1A	538599388	Excalibur_c97157_65	C	T	C	T	R	R	R	R	R	R	R	R	R	R	R	R
1A	538930139	RAC875_c21411_162	T	C	T	C	R	R	R	R	R	R	R	R	R	R	R	R
1A	539017745	wsnp_Ex_c33452_41938013	A	G	A	G	R	R	R	R	R	R	R	R	R	R	R	R
1A	539017873	IACX5994	T	C	T	C	R	R	R	R	R	R	R	R	R	R	R	R
1A	539017880	wsnp_Ex_c33452_41938159	T	C	T	C	R	R	R	R	R	R	R	R	R	R	R	R
1A	539109144	wsnp_JD_c3973_5044238	A	G	G	G	R	R	R	R	R	R	R	R	R	R	R	R
1A	539110145	wsnp_Ex_c41953_48657850	C	T	T	T	R	R	R	R	R	R	R	R	R	R	R	R
1A	539110295	RAC875_rep_c72890_63	G	A	A	A	R	R	R	R	R	R	R	R	R	R	R	R
1A	540439259	wsnp_Ex_rep_c102067_87314043	A	C	C	C	R	R	R	R	R	R	R	R	R	R	R	R
1A	540601771	RAC875_c12348_720	A	G	G	G	R	R	R	R	R	R	R	R	R	R	R	R
1A	540924820	AX-94585050	A	G	G	G	R	R	R	R	R	R	R	R	R	R	R	R
1A	540935881	GENE-0033_233	C	T	T	T	R	R	R	R	R	R	R	R	R	R	R	R
1A	541105337	wsnp_BE443588A_Ta_2_2	G	T	T	T	R	R	R	R	R	R	R	R	R	R	R	R
1A	541383919	wsnp_Ex_c4612_8254533	A	G	G	G	R	R	R	R	R	R	R	R	R	R	R	R
1A	541384386	Excalibur_c26688_138	A	G	G	G	R	R	R	R	R	R	R	R	R	R	R	R
1A	541384536	IAAV7172	T	C	C	C	R	R	R	R	R	R	R	R	R	R	R	R
1A	541793452	Tdurum_contig96086_74	T	C	C	C	R	R	R	R	R	R	R	R	R	R	R	R
1A	541793482	BobWhite_c41272_159	G	A	A	A	R	R	R	R	R	R	R	R	R	R	R	R
1A	543123731	BS00023203_51	C	T	C	T	R	R	R	R	R	R	R	R	R	R	R	R
1A	543136893	BS00037976_51	T	C	T	C	R	R	R	R	R	R	R	R	R	R	R	R
1A	544678885	Tdurum_contig51833_439	A	G	G	G	R	R	R	R	R	R	R	R	R	R	R	R
1A	546289021	wsnp_BE494527A_Ta_2_1	G	A	A	A	R	R	R	R	R	R	R	R	R	R	R	R
1A	546960628	wsnp_Ex_c28149_37293173	C	T	T	T	R	R	R	R	R	R	R	R	R	R	R	R
1A	549412857	BobWhite_rep_c49755_131	C	T	T	T	R	R	R	R	R	R	R	R	R	R	R	R
1A	549414012	Jagger_c468_53	A	G	G	G	R	R	R	R	R	R	R	R	R	R	R	R
1A	549509892	BS00030043_51	A	C	C	C	R	R	R	R	R	R	R	R	R	R	R	R
1A	550554668	JD_c285_1438	G	A	A	A	R	R	R	R	R	R	R	R	R	R	R	R
1A	556083500	wsnp_BF474340A_Ta_2_1	C	T	C	T	R	R	R	R	R	R	R	R	R	R	R	R
1A	569445249	wsnp_JD_c825_1223506	A	C	faNILed	C	R	R	R	R	R	R	R	R	R	R	R	R
1A	569463568	CAP12_c8163_118	A	G	A	G	R	R	R	R	R	R	R	R	R	R	R	R
1A	572226944	Excalibur_c66_147	A	G	A	G	R	R	R	R	R	R	R	R	R	R	R	R
1A	574164704	wsnp_Ex_c10631_17340809	A	G	G	G	R	R	R	R	R	R	R	R	R	R	R	R
1A	576670791	wsnp_Ex_c18499_27344859	T	C	C	C	R	R	R	R	R	R	R	R	R	R	R	R
1A	576853830	BS00106641_51	C	T	T	T	R	R	R	R	R	R	R	R	R	R	R	R
1A	577223858	AX-94503114	A	G	G	G	R	R	R	R	R	R	R	R	R	R	R	R
1A	577598972	wsnp_Ex_c9343_15514531	A	G	A	G	R	R	R	R	R	R	R	R	R	R	R	R
1A	583854279	RAC875_c62550_470	T	C	T	C	R	R	R	R	R	R	R	R	R	R	R	R
1A	584271395	AX-94521760	A	C	C	C	R	R	R	R	R	R	R	R	R	R	R	R
1A	584281005	BS00056823_51	C	A	A	A	R	R	R	R	R	R	R	R	R	R	R	R
1A	584489229	AX-94664571	C	T	C	T	R	R	R	R	R	R	R	R	R	R	R	R
1A	585138548	AX-94892480	A	G	G	G	R	R	R	R	R	R	R	R	R	R	R	R
1A	587094727	Excalibur_c12932_2102	A	G	A	G	R	R	R	R	R	R	R	R	R	R	R	R
1A	587097271	Tdurum_contig11349_810	G	A	G	A	R	R	R	R	R	R	R	R	R	R	R	R
1A	587099035	Excalibur_c46365_304	C	T	C	T	R	R	R	R	R	R	R	R	R	R	R	R
1A	587099757	GENE-0543_1074	G	A	G	A	R	R	R	R	R	R	R	R	R	R	R	R
1A	587100110	Kukri_c4204_1673	A	G	A	G	R	R	R	R	R	R	R	R	R	R	R	R
1A	588383902	IAAV4435	G	A	G	A	R	R	R	R	R	R	R	R	R	R	R	R
1A	588495649	BobWhite_c44947_277	T	C	T	C	R	R	R	R	R	R	R	R	R	R	R	R
1A	590596832	CAP11_c1115_150	C	T	C	T	R	R	R	R	R	R	R	R	R	R	R	R
1A	591030501	AX-94789084	T	G	T	G	R	R	R	R	R	R	R	R	R	R	R	R
1A	592955721	wsnp_Ex_rep_c72011_70562321	A	C	C	C	R	R	R	R	R	R	R	R	R	R	R	R
1B	2180252	AX-94647324	T	C	C	C	R	R	R	R	R	R	R	R	R	R	R	R
1B	2218355	BS00050522_51	C	T	T	T	R	R	R	R	R	R	R	R	R	R	R	R
1B	6995948	RAC875_c30138_595	T	T	C	C	R	R	R	R	R	R	R	R	R	R	R	R
1B	7030740	BS00022504_51	A	G	G	G	R	R	R	R	R	R	R	R	R	R	R	R
1B	7642416	Tdurum_contig28703_293	T	T	G	G	R	R	R	R	R	R	R	R	R	R	R	R
1B	8750421	AX-95259195	A	G	G	G	R	R	R	R	R	R	R	R	R	R	R	R
1B	8925787	Excalibur_c30569_384	C	T	T	T	R	R	R	R	R	R	R	R	R	R	R	R
1B	10243239	wsnp_BE405749B_Ta_2_1	C	C	T	T	R	R	R	R	R	R	R	R	R	R	R	R
1B	12389789	AX-94692514	G	G	C	C	R	R	R	R	R	R	R	R	R	R	R	R
1B	12567773	Tdurum_contig68637_256	G	G	A	A	R	R	R	R	R	R	R	R	R	R	R	R
1B	12588693	wsnp_Ex_c50340_54659660	T	C	C	C	R	R	R	R	R	R	R	R	R	R	R	R
1B	13219179	RFL_Contig4140_1135	G	G	A	A	R	R	R	R	R	R	R	R	R	R	R	R
1B	13219366	TA004380-0460	T	T	G	G	R	R	R	R	R	R	R	R	R	R	R	R
1B	14014871	AX-94759371	C	C	G	G	R	R	R	R	R	R	R	R	R	R	R	R
1B	15021807	BS00108058_51	T	C	C	C	R	R	R	R	R	R	R	R	R	R	R	R
1B	15021813	BS00108057_51	T	C	C	C	R	R	R	R	R	R	R	R	R	R	R	R
1B	15030120	AX-94602901	C	C	T	T	R	R	R	R	R	R	R	R	R	R	R	R
1B	15261924	BS00011695_51	A	A	G	G	R	R	R	R	R	R	R	R	R	R	R	R
1B	15262265	AX-95245523	G	A	A	A	R	R	R	R	R	R	R	R	R	R	R	R
1B	15264677	AX-95182696	A	C	C	C	R	R	R	R	R	R	R	R	R	R	R	R
1B	15534691	AX-95094547	T	C	C	C	R	R	R	R	R	R	R	R	R	R	R	R
1B	15897747	AX-94769850	C	T	T	T	R	R	R	R	R	R	R	R	R	R	R	R
1B	16104916	AX-94570104	G	A	A	A	R	R	R	R	R	R	R	R	R	R	R	R
1B	16400265	CAP7_c3847_204	A	A	G	G	R	R	R	R	R	R	R	R	R	R	R	R
1B	17851170	Tdurum_contig78972_316	G	G	A	A	R	R	R	R	R	R	R	R	R	R	R	R
1B	20463061	AX-94961642	A	A	G	G	R	R	R	R	R	R	R	R	R	R	R	R
1B	20508480	BS00110121_51	A	G	G	G	R	R	R	R	R	R	R	R	R	R	R	R
1B	23681703	GENE-1756_115	G	G	T	T	R	R	R	R	R	R	R	R	R	R	R	R
1B	24256339	RAC875_c51663_87	T	C	C	C	R	R	R	R	R	R	R	R	R	R	R	R
1B	25495397	AX-94598595	G	A	A	A	R	R	R	R	R	R	R	R	R	R	R	R
1B	27009424	Ex_c64327_523	C	C	T	T	R	R	R	R	R	R	R	R	R	R	R	R
1B	27016477	wsnp_Ex_c2117_3976893	G	T	T	T	R	R	R	R	R	R	R	R	R	R	R	R
1B	28584119	Kukri_c34793_360	T	T	G	G	R	R	R	R	R	R	R	R	R	R	R	R
1B	32660038	Tdurum_contig9874_547	C	C	T	T	R	R	R	R	R	R	R	R	R	R	R	R
1B	35265423	Kukri_c33670_506	A	A	C	C	R	R	R	R	R	R	R	R	R	R	R	R
1B	39279478	AX-95196278	G	G	A	A	R	R	R	R	R	R	R	R	R	R	R	R
1B	39773661	AX-94796921	C	G	G	G	R	R	R	R	R	R	R	R	R	R	R	R
1B	40663289	BS00065053_51	C	T	T	T	R	R	R	R	R	R	R	R	R	R	R	R
1B	42334624	Kukri_rep_c100936_449	C	T	T	T	R	R	R	R	R	R	R	R	R	R	R	R
1B	43263895	GENE-0427_442	G	A	A	A	R	R	R	R	R	R	R	R	R	R	R	R
1B	43956840	Tdurum_contig55639_241	A	A	G	G	R	R	R	R	R	R	R	R	R	R	R	R
1B	44064005	BS00012068_51	G	G	A	A	R	R	R	R	R	R	R	R	R	R	R	R
1B	44229480	AX-94607208	C	C	T	T	R	R	R	R	R	R	R	R	R	R	R	R
1B	45077385	Tdurum_contig9762_314	A	G	G	G	R	R	R	R	R	R	R	R	R	R	R	R
1B	53610311	IAAV8952	G	A	A	A	R	R	R	R	R	R	R	R	R	R	R	R
1B	53611468	D_contig25392_201	G	A	A	A	R	R	R	R	R	R	R	R	R	R	R	R
1B	53615749	Kukri_c8533_1398	G	A	A	A	R	R	R	R	R	R	R	R	R	R	R	R
1B	59872830	Tdurum_contig75938_1546	A	G	G	G	R	R	R	R	R	R	R	R	R	R	R	R
1B	59984340	BS00110546_51	G	G	A	A	R	R	R	R	R	R	R	R	R	R	R	R
1B	60329356	AX-94648555	A	G	G	G	R	R	R	R	R	R	R	R	R	R	R	R
1B	60903040	RAC875_rep_c109416_191	T	C	C	C	R	R	R	R	R	R	R	R	R	R	R	R
1B	60903239	CAP8_rep_c9642_82	G	A	A	A	R	R	R	R	R	R	R	R	R	R	R	R
1B	60903683	Excalibur_c17202_1833	G	G	A	A	R	R	R	R	R	R	R	R	R	R	R	R
1B	64121727	RAC875_c79370_378	A	A	G	G	R	R	R	R	R	R	R	R	R	R	R	R
1B	70022444	BS00022902_51	A	G	A	G	R	R	R	R	R	R	R	R	R	R	R	R
1B	87844088	BS00093231_51	G	A	A	A	R	R	R	R	R	R	R	R	R	R	R	R
1B	87844297	RFL_Contig529_963	A	G	G	G	R	R	R	R	R	R	R	R	R	R	R	R
1B	95106459	IAAV9176	T	G	G	G	R	R	R	R	R	R	R	R	R	R	R	R
1B	96971030	AX-95240977	C	G	C	G	R	R	R	R	R	R	R	R	R	R	R	R
1B	96971564	RAC875_c63067_283	T	C	T	C	R	R	R	R	R	R	R	R	R	R	R	R
1B	97053529	Kukri_c43552_443	C	T	C	T	R	R	R	R	R	R	R	R	R	R	R	R
1B	97722270	IAAV6464	A	G	G	G	R	R	R	R	R	R	R	R	R	R	R	R
1B	97722456	TA003421-0429	A	G	G	G	R	R	R	R	R	R	R	R	R	R	R	R
1B	98963841	IAAV2324	A	G	G	G	R	R	R	R	R	R	R	R	R	R	R	R
1B	101170024	BS00051105_51	G	A	A	A	R	R	R	R	R	R	R	R	R	R	R	R
1B	101555830	AX-95162694	C	T	C	T	R	R	R	R	R	R	R	R	R	R	R	R
1B	105921338	IAAV7575	T	C	C	C	R	R	R	R	R	R	R	R	R	R	R	R
1B	106248926	BS00067706_51	G	A	A	A	R	R	R	R	R	R	R	R	R	R	R	R
1B	110287564	BS00049927_51	G	T	T	T	R	R	R	R	R	R	R	R	R	R	R	R
1B	111180819	wsnp_Ku_c16938_25916260	T	C	T	C	R	R	R	R	R	R	R	R	R	R	R	R
1B	111182147	wsnp_Ex_c11976_19193550	G	A	G	A	R	R	R	R	R	R	R	R	R	R	R	R
1B	112100955	BobWhite_c39153_131	C	T	T	T	R	R	R	R	R	R	R	R	R	R	R	R
1B	113700782	Ku_c5960_496	T	C	C	C	R	R	R	R	R	R	R	R	R	R	R	R
1B	116764817	Kukri_c17540_394	A	G	G	G	R	R	R	R	R	R	R	R	R	R	R	R
1B	118726434	Ra_c455_283	T	C	C	C	R	R	R	R	R	R	R	R	R	R	R	R
1B	119944836	AX-95225103	C	T	T	T	R	R	R	R	R	R	R	R	R	R	R	R
1B	120988914	Excalibur_c89515_95	A	C	C	C	R	R	R	R	R	R	R	R	R	R	R	R
1B	121197212	RAC875_c60360_389	C	T	T	T	R	R	R	R	R	R	R	R	R	R	R	R
1B	122017415	IAAV7043	T	C	C	C	R	R	R	R	R	R	R	R	R	R	R	R
1B	122272546	BS00093740_51	G	A	A	A	R	R	R	R	R	R	R	R	R	R	R	R
1B	122272683	BS00093736_51	G	T	T	T	R	R	R	R	R	R	R	R	R	R	R	R
1B	122418201	RAC875_c90431_275	A	C	C	C	R	R	R	R	R	R	R	R	R	R	R	R
1B	124961546	Kukri_c5098_1902	G	T	T	T	R	R	R	R	R	R	R	R	R	R	R	R
1B	138398329	wsnp_Ku_c230_460618	T	C	C	C	R	R	R	R	R	R	R	R	R	R	R	R
1B	138868381	BS00063574_51	T	C	C	C	R	R	R	R	R	R	R	R	R	R	R	R
1B	138929420	BS00035690_51	G	A	A	A	R	R	R	R	R	R	R	R	R	R	R	R
1B	139289019	AX-95208619	G	A	A	A	R	R	R	R	R	R	R	R	R	R	R	R
1B	143889555	wsnp_BE443531B_Ta_1_1	T	C	C	C	R	R	R	R	R	R	R	R	R	R	R	R
1B	147876179	BS00068512_51	T	G	G	G	R	R	R	R	R	R	R	R	R	R	R	R
1B	152196266	BS00066165_51	G	A	A	A	R	R	R	R	R	R	R	R	R	R	R	R
1B	157391094	BS00022625_51	G	A	A	A	R	R	R	R	R	R	R	R	R	R	R	R
1B	162668340	BobWhite_rep_c62985_546	A	G	G	G	R	R	R	R	R	R	R	R	R	R	R	R
1B	162668345	wsnp_JD_rep_c62985_40164465	G	A	A	A	R	R	R	R	R	R	R	R	R	R	R	R
1B	186389303	Kukri_c19709_383	T	C	C	C	R	R	R	R	R	R	R	R	R	R	R	R
1B	186915195	Excalibur_c32726_125	T	C	C	C	R	R	R	R	R	R	R	R	R	R	R	R
1B	191185742	BobWhite_c8218_162	T	C	C	C	R	R	R	R	R	R	R	R	R	R	R	R
1B	194183760	wsnp_BE637864B_Ta_1_1	G	T	T	T	R	R	R	R	R	R	R	R	R	R	R	R
1B	194734365	AX-94470119	A	G	G	G	R	R	R	R	R	R	R	R	R	R	R	R
1B	202425391	BS00022317_51	A	G	G	G	R	R	R	R	R	R	R	R	R	R	R	R
1B	211022600	IAAV3828	G	A	A	A	R	R	R	R	R	R	R	R	R	R	R	R
1B	221792430	Kukri_rep_c101799_95	A	C	C	C	R	R	R	R	R	R	R	R	R	R	R	R
1B	223640146	BS00110104_51	C	A	A	A	R	R	R	R	R	R	R	R	R	R	R	R
1B	249843542	BS00023006_51	T	C	C	C	R	R	R	R	R	R	R	R	R	R	R	R
1B	287625310	AX-94721178	C	G	G	G	R	R	R	R	R	R	R	R	R	R	R	R
1B	291207528	TA015141-0717	C	T	T	T	R	R	R	R	R	R	R	R	R	R	R	R
1B	296019082	AX-94893742	T	C	C	C	R	R	R	R	R	R	R	R	R	R	R	R
1B	296078601	RAC875_c30381_573	G	A	A	A	R	R	R	R	R	R	R	R	R	R	R	R
1B	296870011	Tdurum_contig31624_230	A	C	A	C	R	R	R	R	R	R	R	R	R	R	R	R
1B	297272006	BS00067247_51	T	C	C	C	R	R	R	R	R	R	R	R	R	R	R	R
1B	297307679	RAC875_c20775_540	G	T	T	T	R	R	R	R	R	R	R	R	R	R	R	R
1B	300480549	Ra_c7745_1438	G	A	A	A	R	R	R	R	R	R	R	R	R	R	R	R
1B	303625575	IAAV7260	T	C	C	C	R	R	R	R	R	R	R	R	R	R	R	R
1B	304201793	wsnp_Ex_c2111_3963161	A	A	G	G	R	R	R	R	R	R	R	R	R	R	R	R
1B	304203315	RAC875_c826_839	G	G	A	A	R	R	R	R	R	R	R	R	R	R	R	R
1B	305569430	IAAV5269	T	C	T	C	R	R	R	R	R	R	R	R	R	R	R	R
1B	305853988	RAC875_c44452_438	A	G	G	G	R	R	R	R	R	R	R	R	R	R	R	R
1B	308203001	wsnp_Ex_rep_c69266_68192766	T	C	T	C	R	R	R	R	R	R	R	R	R	R	R	R
1B	309767397	TA001643-0728	C	T	C	T	R	R	R	R	R	R	R	R	R	R	R	R
1B	313321584	Ra_c16069_1820	T	C	C	C	R	R	R	R	R	R	R	R	R	R	R	R
1B	317453084	CAP7_rep_c12580_266	G	T	G	T	R	R	R	R	R	R	R	R	R	R	R	R
1B	318518330	Tdurum_contig19102_84	C	T	C	T	R	R	R	R	R	R	R	R	R	R	R	R
1B	318519472	RAC875_c18282_1390	T	C	T	C	R	R	R	R	R	R	R	R	R	R	R	R
1B	319833722	Tdurum_contig31201_380	A	G	A	G	R	R	R	R	R	R	R	R	R	R	R	R
1B	320977471	Excalibur_c15885_1145	G	A	G	A	R	R	R	R	R	R	R	R	R	R	R	R
1B	321859616	AX-94581964	C	T	T	T	R	R	R	R	R	R	R	R	R	R	R	R
1B	325762175	Excalibur_c18876_334	T	C	C	C	R	R	R	R	R	R	R	R	R	R	R	R
1B	326299722	AX-94616791	G	C	C	C	R	R	R	R	R	R	R	R	R	R	R	R
1B	327173899	wsnp_Ex_c5947_10431109	T	C	C	C	R	R	R	R	R	R	R	R	R	R	R	R
1B	327331798	RAC875_c21274_235	T	C	C	C	R	R	R	R	R	R	R	R	R	R	R	R
1B	327580064	RAC875_c3457_303	C	T	T	T	R	R	R	R	R	R	R	R	R	R	R	R
1B	327580092	TA004324-0491	A	G	G	G	R	R	R	R	R	R	R	R	R	R	R	R
1B	328558606	BS00010352_51	T	G	G	G	R	R	R	R	R	R	R	R	R	R	R	R
1B	329622385	CAP7_c1241_128	C	T	T	T	R	R	R	R	R	R	R	R	R	R	R	R
1B	329796717	tplb0029b01_123	C	A	A	A	R	R	R	R	R	R	R	R	R	R	R	R
1B	329797046	BobWhite_c1456_615	T	C	C	C	R	R	R	R	R	R	R	R	R	R	R	R
1B	329797467	GENE-0227_217	A	C	C	C	R	R	R	R	R	R	R	R	R	R	R	R
1B	329798138	BS00011450_51	T	C	C	C	R	R	R	R	R	R	R	R	R	R	R	R
1B	333093696	BS00063885_51	G	A	A	A	R	R	R	R	R	R	R	R	R	R	R	R
1B	333203070	wsnp_RFL_Contig4726_5654774	T	C	C	C	R	R	R	R	R	R	R	R	R	R	R	R
1B	333709957	AX-94837249	G	T	T	T	R	R	R	R	R	R	R	R	R	R	R	R
1B	333961396	Excalibur_s113941_196	C	T	T	T	R	R	R	R	R	R	R	R	R	R	R	R
1B	335152424	wsnp_Ra_c21132_30487331	T	G	G	G	R	R	R	R	R	R	R	R	R	R	R	R
1B	337118692	AX-94433968	G	C	G	C	R	R	R	R	R	R	R	R	R	R	R	R
1B	337961599	RAC875_c22244_61	T	C	C	C	R	R	R	R	R	R	R	R	R	R	R	R
1B	338035567	Kukri_c49091_371	T	C	C	C	R	R	R	R	R	R	R	R	R	R	R	R
1B	340169076	wsnp_Ku_c30982_40765254	T	G	G	G	R	R	R	R	R	R	R	R	R	R	R	R
1B	341806958	Excalibur_c1729_841	T	C	C	C	R	R	R	R	R	R	R	R	R	R	R	R
1B	347107219	wsnp_Ex_c38116_45719983	C	T	T	T	R	R	R	R	R	R	R	R	R	R	R	R
1B	347538608	AX-94663988	A	G	G	G	R	R	R	R	R	R	R	R	R	R	R	R
1B	355386552	Ku_c17486_152	C	T	T	T	R	R	R	R	R	R	R	R	R	R	R	R
1B	355387885	wsnp_Ex_c7629_13033231	T	C	C	C	R	R	R	R	R	R	R	R	R	R	R	R
1B	361212951	BS00031023_51	T	G	G	G	R	R	R	R	R	R	R	R	R	R	R	R
1B	363870596	BS00101500_51	G	T	T	T	R	R	R	R	R	R	R	R	R	R	R	R
1B	364085629	BS00087451_51	T	C	C	C	R	R	R	R	R	R	R	R	R	R	R	R
1B	366271265	BS00022490_51	A	C	C	C	R	R	R	R	R	R	R	R	R	R	R	R
1B	369936354	Tdurum_contig51348_326	T	C	C	C	R	R	R	R	R	R	R	R	R	R	R	R
1B	373811395	Ra_c23839_884	T	C	C	C	R	R	R	R	R	R	R	R	R	R	R	R
1B	373812234	GENE-0193_197	A	G	G	G	R	R	R	R	R	R	R	R	R	R	R	R
1B	378613393	IAAV178	A	G	G	G	R	R	R	R	R	R	R	R	R	R	R	R
1B	387331761	BS00029345_51	G	A	A	A	R	R	R	R	R	R	R	R	R	R	R	R
1B	388760891	Kukri_rep_c70738_896	C	A	A	A	R	R	R	R	R	R	R	R	R	R	R	R
1B	388761599	BS00003600_51	T	G	G	G	R	R	R	R	R	R	R	R	R	R	R	R
1B	388765964	Tdurum_contig53888_350	C	A	A	A	R	R	R	R	R	R	R	R	R	R	R	R
1B	388767093	BS00041010_51	C	T	T	T	R	R	R	R	R	R	R	R	R	R	R	R
1B	393803024	Tdurum_contig46780_203	G	A	G	A	R	R	R	R	R	R	R	R	R	R	R	R
1B	394368091	CAP7_c302_518	G	A	G	A	R	R	R	R	R	R	R	R	R	R	R	R
1B	400697538	BobWhite_c1318_691	T	C	C	C	R	R	R	R	R	R	R	R	R	R	R	R
1B	402726641	IAAV3905	G	A	A	A	R	R	R	R	R	R	R	R	R	R	R	R
1B	404322427	AX-94664731	T	C	C	C	R	R	R	R	R	R	R	R	R	R	R	R
1B	413572560	BS00011712_51	A	C	C	C	R	R	R	R	R	R	R	R	R	R	R	R
1B	414732014	Tdurum_contig43910_687	A	G	G	G	R	R	R	R	R	R	R	R	R	R	R	R
1B	415557240	wsnp_BE442716B_Ta_2_1	T	G	G	G	R	R	R	R	R	R	R	R	R	R	R	R
1B	415577314	Ku_c13515_171	C	T	T	T	R	R	R	R	R	R	R	R	R	R	R	R
1B	415931043	JD_c64600_281	G	A	A	A	R	R	R	R	R	R	R	R	R	R	R	R
1B	425538344	IACX2701	C	T	T	T	R	R	R	R	R	R	R	R	R	R	R	R
1B	430326590	RAC875_c5796_424	A	G	G	G	R	R	R	R	R	R	R	R	R	R	R	R
1B	430442405	BS00075663_51	G	A	A	A	R	R	R	R	R	R	R	R	R	R	R	R
1B	430739650	BS00070139_51	A	C	C	C	R	R	R	R	R	R	R	R	R	R	R	R
1B	430852939	tplb0058h11_348	C	T	T	T	R	R	R	R	R	R	R	R	R	R	R	R
1B	431454028	RAC875_c32894_1038	C	T	T	T	R	R	R	R	R	R	R	R	R	R	R	R
1B	431454244	Excalibur_c59016_839	A	G	G	G	R	R	R	R	R	R	R	R	R	R	R	R
1B	432656492	AX-95220187	T	G	G	G	R	R	R	R	R	R	R	R	R	R	R	R
1B	435546217	Tdurum_contig28530_380	C	A	A	A	R	R	R	R	R	R	R	R	R	R	R	R
1B	435697361	BS00078228_51	A	C	C	C	R	R	R	R	R	R	R	R	R	R	R	R
1B	437038708	BS00022089_51	G	A	A	A	R	R	R	R	R	R	R	R	R	R	R	R
1B	437598068	BS00033681_51	C	T	T	T	R	R	R	R	R	R	R	R	R	R	R	R
1B	437802929	AX-94558187	A	G	G	G	R	R	R	R	R	R	R	R	R	R	R	R
1B	438002369	AX-95204890	A	G	G	G	R	R	R	R	R	R	R	R	R	R	R	R
1B	439852345	GENE-0136_82	T	G	G	G	R	R	R	R	R	R	R	R	R	R	R	R
1B	443159639	BS00021907_51	G	A	G	A	R	R	R	R	R	R	R	R	R	R	R	R
1B	448496037	wsnp_CAP11_c631_419930	T	C	C	C	R	R	R	R	R	R	R	R	R	R	R	R
1B	449879018	AX-94881376	A	C	C	C	R	R	R	R	R	R	R	R	R	R	R	R
1B	449982542	BS00073530_51	C	T	C	T	R	R	R	R	R	R	R	R	R	R	R	R
1B	450312350	tplb0023b14_704	T	G	G	G	R	R	R	R	R	R	R	R	R	R	R	R
1B	450561536	wsnp_Ex_rep_c67036_65492436	A	G	G	G	R	R	R	R	R	R	R	R	R	R	R	R
1B	450562993	wsnp_Ra_c8484_14372772	A	G	G	G	R	R	R	R	R	R	R	R	R	R	R	R
1B	450563036	wsnp_Ra_c8484_14372815	C	T	T	T	R	R	R	R	R	R	R	R	R	R	R	R
1B	450563339	wsnp_Ex_c17452_26163465	C	T	T	T	R	R	R	R	R	R	R	R	R	R	R	R
1B	451140130	AX-95186352	A	G	G	G	R	R	R	R	R	R	R	R	R	R	R	R
1B	452207275	BS00032364_51	A	G	A	G	R	R	R	R	R	R	R	R	R	R	R	R
1B	452360639	Tdurum_contig70304_781	G	A	A	A	R	R	R	R	R	R	R	R	R	R	R	R
1B	453282225	wsnp_JD_c4485_5618761	T	C	C	C	R	R	R	R	R	R	R	R	R	R	R	R
1B	454153655	wsnp_Ku_c4951_8856170	G	A	A	A	R	R	R	R	R	R	R	R	R	R	R	R
1B	456080604	wsnp_Ex_c22006_31180883	A	G	A	G	R	R	R	R	R	R	R	R	R	R	R	R
1B	456080960	wsnp_Ex_c22006_31181239	T	C	T	C	R	R	R	R	R	R	R	R	R	R	R	R
1B	456743397	AX-95083332	A	C	A	C	R	R	R	R	R	R	R	R	R	R	R	R
1B	460154603	wsnp_Ex_c852_1657319	T	G	G	G	R	R	R	R	R	R	R	R	R	R	R	R
1B	460154830	AX-94806190	G	C	C	C	R	R	R	R	R	R	R	R	R	R	R	R
1B	461119342	CAP11_rep_c5039_201	G	T	T	T	R	R	R	R	R	R	R	R	R	R	R	R
1B	462406212	wsnp_CAP7_c940_480745	A	G	G	G	R	R	R	R	R	R	R	R	R	R	R	R
1B	462406410	IAAV5704	T	C	C	C	R	R	R	R	R	R	R	R	R	R	R	R
1B	471197046	wsnp_BE443332B_Ta_2_2	T	C	C	C	R	R	R	R	R	R	R	R	R	R	R	R
1B	471197156	BobWhite_rep_c66032_270	A	G	G	G	R	R	R	R	R	R	R	R	R	R	R	R
1B	475100386	Kukri_rep_c69810_502	C	T	C	T	R	R	R	R	R	R	R	R	R	R	R	R
1B	475123951	BS00095568_51	T	C	C	C	R	R	R	R	R	R	R	R	R	R	R	R
1B	478882443	Tdurum_contig60052_184	C	T	T	T	R	R	R	R	R	R	R	R	R	R	R	R
1B	479467537	wsnp_Ku_c24323_34285350	C	T	T	T	R	R	R	R	R	R	R	R	R	R	R	R
1B	481498221	Tdurum_contig44255_814	T	C	C	C	R	R	R	R	R	R	R	R	R	R	R	R
1B	481513283	CAP7_c3456_113	C	T	T	T	R	R	R	R	R	R	R	R	R	R	R	R
1B	481741727	BS00071465_51	C	T	T	T	R	R	R	R	R	R	R	R	R	R	R	R
1B	482345365	BS00023142_51	T	C	C	C	R	R	R	R	R	R	R	R	R	R	R	R
1B	483619921	TA004407-0898	T	C	C	C	R	R	R	R	R	R	R	R	R	R	R	R
1B	488086684	AX-94982191	A	C	A	C	R	R	R	R	R	R	R	R	R	R	R	R
1B	493545158	Tdurum_contig59449_249	T	C	C	C	R	R	R	R	R	R	R	R	R	R	R	R
1B	497167997	tplb0024i15_1754	C	T	T	T	R	R	R	R	R	R	R	R	R	R	R	R
1B	498896219	JD_c3116_778	T	C	T	C	R	R	R	R	R	R	R	R	R	R	R	R
1B	502277198	TA003725-0553	A	G	A	G	R	R	R	R	R	R	R	R	R	R	R	R
1B	503946784	RAC875_rep_c119728_146	A	G	A	G	R	R	R	R	R	R	R	R	R	R	R	R
1B	503947105	Tdurum_contig81102_102	A	G	A	G	R	R	R	R	R	R	R	R	R	R	R	R
1B	507358067	TA003900-0407	C	A	A	A	R	R	R	R	R	R	R	R	R	R	R	R
1B	508391563	AX-95176659	A	G	G	G	R	R	R	R	R	R	R	R	R	R	R	R
1B	514061077	Kukri_c4412_383	A	G	G	G	R	R	R	R	R	R	R	R	R	R	R	R
1B	515739732	wsnp_JD_c5659_6814240	T	C	C	C	R	R	R	R	R	R	R	R	R	R	R	R
1B	516677156	Tdurum_contig60509_232	T	C	T	C	R	R	R	R	R	R	R	R	R	R	R	R
1B	516918622	Kukri_c13188_256	C	T	C	T	R	R	R	R	R	R	R	R	R	R	R	R
1B	517135647	wsnp_Ra_c19148_28288923	T	C	T	C	R	R	R	R	R	R	R	R	R	R	R	R
1B	518586271	AX-94692952	G	A	A	A	R	R	R	R	R	R	R	R	R	R	R	R
1B	521068392	AX-94481774	G	A	A	A	R	R	R	R	R	R	R	R	R	R	R	R
1B	523698893	IACX10809	C	T	T	T	R	R	R	R	R	R	R	R	R	R	R	R
1B	525930257	Excalibur_rep_c103109_88	G	T	T	T	R	R	R	R	R	R	R	R	R	R	R	R
1B	526670688	Tdurum_contig50473_889	A	G	G	G	R	R	R	R	R	R	R	R	R	R	R	R
1B	529740414	BS00009270_51	T	G	G	G	R	R	R	R	R	R	R	R	R	R	R	R
1B	529740944	wsnp_Ex_c1600_3051075	T	G	G	G	R	R	R	R	R	R	R	R	R	R	R	R
1B	533517629	AX-94638030	A	G	G	G	R	R	R	R	R	R	R	R	R	R	R	R
1B	534199599	CAP12_c424_402	T	C	C	C	R	R	R	R	R	R	R	R	R	R	R	R
1B	536850464	IACX11029	C	T	T	T	R	R	R	R	R	R	R	R	R	R	R	R
1B	536853986	Excalibur_c48379_413	T	C	C	C	R	R	R	R	R	R	R	R	R	R	R	R
1B	536854438	Excalibur_c48379_116	A	G	G	G	R	R	R	R	R	R	R	R	R	R	R	R
1B	536855653	Kukri_c27693_551	A	G	G	G	R	R	R	R	R	R	R	R	R	R	R	R
1B	536856186	Excalibur_c23992_436	T	C	C	C	R	R	R	R	R	R	R	R	R	R	R	R
1B	544481798	AX-94462466	A	G	A	G	R	R	R	R	R	R	R	R	R	R	R	R
1B	544594293	BS00011973_51	G	T	T	T	R	R	R	R	R	R	R	R	R	R	R	R
1B	545386021	RAC875_c7674_634	A	G	A	G	R	R	R	R	R	R	R	R	R	R	R	R
1B	545882530	wsnp_BF485168B_Ta_2_1	G	A	G	A	R	R	R	R	R	R	R	R	R	R	R	R
1B	547329170	wsnp_CAP11_c543_375403	G	A	G	A	R	R	R	R	R	R	R	R	R	R	R	R
1B	547975432	wsnp_Ex_c7447_12752449	T	G	G	G	R	R	R	R	R	R	R	R	R	R	R	R
1B	547976292	wsnp_Ex_c7447_12751589	A	G	G	G	R	R	R	R	R	R	R	R	R	R	R	R
1B	548078110	AX-94944352	A	G	G	G	R	R	R	R	R	R	R	R	R	R	R	R
1B	548078450	AX-94653005	A	C	C	C	R	R	R	R	R	R	R	R	R	R	R	R
1B	548308650	Tdurum_contig83770_218	T	C	T	C	R	R	R	R	R	R	R	R	R	R	R	R
1B	548311098	Excalibur_c30955_479	C	T	C	T	R	R	R	R	R	R	R	R	R	R	R	R
1B	548890602	RAC875_c32077_759	A	G	G	G	R	R	R	R	R	R	R	R	R	R	R	R
1B	550037770	IAAV3567	A	G	A	G	R	R	R	R	R	R	R	R	R	R	R	R
1B	552400455	Tdurum_contig892_633	A	G	A	G	R	R	R	R	R	R	R	R	R	R	R	R
1B	553298727	RAC875_c3835_782	T	C	T	C	R	R	R	R	R	R	R	R	R	R	R	R
1B	553412642	Tdurum_contig42797_3196	A	G	A	G	R	R	R	R	R	R	R	R	R	R	R	R
1B	553450348	Ku_c4348_862	T	C	T	C	R	R	R	R	R	R	R	R	R	R	R	R
1B	553899909	Kukri_c1918_1074	A	G	A	G	R	R	R	R	R	R	R	R	R	R	R	R
1B	553902692	AX-95198778	C	T	C	T	R	R	R	R	R	R	R	R	R	R	R	R
1B	556107416	AX-94682892	T	C	C	C	R	R	R	R	R	R	R	R	R	R	R	R
1B	556976231	AX-95122579	G	C	C	C	R	R	R	R	R	R	R	R	R	R	R	R
1B	556976434	wsnp_Ex_c18462_27305612	G	A	A	A	R	R	R	R	R	R	R	R	R	R	R	R
1B	558317234	AX-94533970	C	T	C	T	R	R	R	R	R	R	R	R	R	R	R	R
1B	559211990	BS00067769_51	T	C	C	C	R	R	R	R	R	R	R	R	R	R	R	R
1B	560274566	wsnp_Ex_rep_c101231_86636951	T	C	C	C	R	R	R	R	R	R	R	R	R	R	R	R
1B	560278518	RAC875_c16391_426	A	G	G	G	R	R	R	R	R	R	R	R	R	R	R	R
1B	560279169	AX-94908088	C	T	T	T	R	R	R	R	R	R	R	R	R	R	R	R
1B	560625027	wsnp_Ex_c58292_59652859	A	G	G	G	R	R	R	R	R	R	R	R	R	R	R	R
1B	560625187	IACX4461	T	C	C	C	R	R	R	R	R	R	R	R	R	R	R	R
1B	560802184	BS00082521_51	A	G	G	G	R	R	R	R	R	R	R	R	R	R	R	R
1B	561009588	BS00107749_51	G	A	A	A	R	R	R	R	R	R	R	R	R	R	R	R
1B	562068345	Ku_c18920_414	C	T	T	T	R	R	R	R	R	R	R	R	R	R	R	R
1B	562623253	CAP8_c818_370	T	G	G	G	R	R	R	R	R	R	R	R	R	R	R	R
1B	564275679	AX-95152246	A	G	A	G	R	R	R	R	R	R	R	R	R	R	R	R
1B	564930855	BS00089563_51	A	C	C	C	R	R	R	R	R	R	R	R	R	R	R	R
1B	567931959	BS00021710_51	G	A	A	A	R	R	R	R	R	R	R	R	R	R	R	R
1B	568059239	wsnp_Ex_c22439_31632880	T	C	C	C	R	R	R	R	R	R	R	R	R	R	R	R
1B	568060013	BS00001835_51	T	C	C	C	R	R	R	R	R	R	R	R	R	R	R	R
1B	568716778	Ku_c106533_550	A	G	A	G	R	R	R	R	R	R	R	R	R	R	R	R
1B	568717489	JD_c107_683	T	C	T	C	R	R	R	R	R	R	R	R	R	R	R	R
1B	569263390	IACX11374	A	G	G	G	R	R	R	R	R	R	R	R	R	R	R	R
1B	569999261	RAC875_c55891_659	A	G	G	G	R	R	R	R	R	R	R	R	R	R	R	R
1B	569999313	RAC875_c55891_712	T	C	T	C	R	R	R	R	R	R	R	R	R	R	R	R
1B	571840725	IACX11320	T	C	C	C	R	R	R	R	R	R	R	R	R	R	R	R
1B	571840922	Kukri_c15391_468	A	G	G	G	R	R	R	R	R	R	R	R	R	R	R	R
1B	571848006	Tdurum_contig30517_578	T	C	C	C	R	R	R	R	R	R	R	R	R	R	R	R
1B	571848274	Tdurum_contig30517_310	T	C	C	C	R	R	R	R	R	R	R	R	R	R	R	R
1B	572873829	wsnp_Ex_c23235_32471767	T	C	C	C	R	R	R	R	R	R	R	R	R	R	R	R
1B	573726691	wsnp_Ex_c23230_32466568	C	A	A	A	R	R	R	R	R	R	R	R	R	R	R	R
1B	574239322	BS00031596_51	T	C	C	C	R	R	R	R	R	R	R	R	R	R	R	R
1B	574432157	wsnp_Ku_rep_c89089_82009060	C	T	T	T	R	R	R	R	R	R	R	R	R	R	R	R
1B	574434562	wsnp_Ex_c21198_30327016	G	A	A	A	R	R	R	R	R	R	R	R	R	R	R	R
1B	576022661	wsnp_Ex_c15611_23929128	T	G	T	G	R	R	R	R	R	R	R	R	R	R	R	R
1B	576023686	wsnp_Ex_c5101_9052671	A	C	A	C	R	R	R	R	R	R	R	R	R	R	R	R
1B	576024355	Kukri_c9133_2211	G	A	G	A	R	R	R	R	R	R	R	R	R	R	R	R
1B	576213622	IAAV3802	C	T	T	T	R	R	R	R	R	R	R	R	R	R	R	R
1B	576215150	wsnp_Ku_c13043_20902807	T	C	C	C	R	R	R	R	R	R	R	R	R	R	R	R
1B	577550505	BobWhite_c14304_687	G	A	G	A	R	R	R	R	R	R	R	R	R	R	R	R
1B	578016368	wsnp_Ex_c7585_12957020	G	A	G	A	R	R	R	R	R	R	R	R	R	R	R	R
1B	578177609	Excalibur_c51898_470	A	G	G	G	R	R	R	R	R	R	R	R	R	R	R	R
1B	578194442	IAAV2757	T	G	G	G	R	R	R	R	R	R	R	R	R	R	R	R
1B	579324764	Tdurum_contig13117_1316	T	C	C	C	R	R	R	R	R	R	R	R	R	R	R	R
1B	579325093	RAC875_rep_c106876_558	T	C	C	C	R	R	R	R	R	R	R	R	R	R	R	R
1B	582641977	Kukri_c25961_166	G	A	A	A	R	R	R	R	R	R	R	R	R	R	R	R
1B	582903625	GENE-0487_795	A	G	G	G	R	R	R	R	R	R	R	R	R	R	R	R
1B	582903746	GENE-0487_644	A	G	G	G	R	R	R	R	R	R	R	R	R	R	R	R
1B	588619139	wsnp_Ex_c28733_37836638	A	G	G	G	R	R	R	R	R	R	R	R	R	R	R	R
1B	589675159	Excalibur_c64439_87	G	A	G	A	R	R	R	R	R	R	R	R	R	R	R	R
1B	591205490	Ku_c1932_1583	T	C	C	C	R	R	R	R	R	R	R	R	R	R	R	R
1B	592192309	AX-94385355	C	T	C	T	R	R	R	R	R	R	R	R	R	R	R	R
1B	592742331	AX-94449276	C	T	T	T	R	R	R	R	R	R	R	R	R	R	R	R
1B	593333481	wsnp_Ex_rep_c67299_65844168	G	A	G	A	R	R	R	R	R	R	R	R	R	R	R	R
1B	593337179	wsnp_Ex_rep_c67299_65845319	G	A	G	A	R	R	R	R	R	R	R	R	R	R	R	R
1B	593341758	TA005251-0278	C	T	T	T	R	R	R	R	R	R	R	R	R	R	R	R
1B	593577418	AX-95257656	G	A	A	A	R	R	R	R	R	R	R	R	R	R	R	R
1B	595614653	wsnp_Ex_c32284_40970312	A	G	G	G	R	R	R	R	R	R	R	R	R	R	R	R
1B	595619122	IAAV2855	T	C	C	C	R	R	R	R	R	R	R	R	R	R	R	R
1B	596044971	BobWhite_c17644_456	T	G	T	G	R	R	R	R	R	R	R	R	R	R	R	R
1B	598347336	BS00010436_51	A	G	G	G	R	R	R	R	R	R	R	R	R	R	R	R
1B	598470803	BS00042244_51	T	G	G	G	R	R	R	R	R	R	R	R	R	R	R	R
1B	606230219	BS00023071_51	A	G	G	G	R	R	R	R	R	R	R	R	R	R	R	R
1B	607424027	Excalibur_c44818_109	C	T	T	T	R	R	R	R	R	R	R	R	R	R	R	R
1B	607424539	Kukri_c13978_132	G	A	A	A	R	R	R	R	R	R	R	R	R	R	R	R
1B	610930638	IACX886	G	G	A	A	R	R	R	R	R	R	R	R	R	R	R	R
1B	610931730	BS00022775_51	A	A	G	G	R	R	R	R	R	R	R	R	R	R	R	R
1B	619475343	Kukri_s117372_152	G	A	A	A	R	R	R	R	R	R	R	R	R	R	R	R
1B	619565245	wsnp_JD_rep_c63201_40318622	T	C	C	C	R	R	R	R	R	R	R	R	R	R	R	R
1B	619575091	AX-94503785	G	G	A	A	R	R	R	R	R	R	R	R	R	R	R	R
1B	619575544	AX-94506854	G	G	A	A	R	R	R	R	R	R	R	R	R	R	R	R
1B	620357385	Tdurum_contig10362_555	T	T	C	C	R	R	R	R	R	R	R	R	R	R	R	R
1B	620357612	Tdurum_contig10362_328	A	G	G	G	R	R	R	R	R	R	R	R	R	R	R	R
1B	620499837	Kukri_c19247_711	G	A	A	A	R	R	R	R	R	R	R	R	R	R	R	R
1B	620500069	BobWhite_c48071_144	A	G	G	G	R	R	R	R	R	R	R	R	R	R	R	R
1B	620867305	BS00066278_51	G	G	A	A	R	R	R	R	R	R	R	R	R	R	R	R
1B	620867307	BS00064349_51	C	C	T	T	R	R	R	R	R	R	R	R	R	R	R	R
1B	620917293	Excalibur_c93510_360	C	C	A	A	R	R	R	R	R	R	R	R	R	R	R	R
1B	620918980	Kukri_c30461_857	T	C	C	C	R	R	R	R	R	R	R	R	R	R	R	R
1B	621245851	wsnp_Ex_c3147_5816957	A	A	C	C	R	R	R	R	R	R	R	R	R	R	R	R
1B	621247453	RFL_Contig2736_827	C	C	T	T	R	R	R	R	R	R	R	R	R	R	R	R
1B	621261149	wsnp_Ku_c56140_59771244	C	T	T	T	R	R	R	R	R	R	R	R	R	R	R	R
1B	621261891	wsnp_BE590634B_Ta_2_1	C	T	T	T	R	R	R	R	R	R	R	R	R	R	R	R
1B	621262003	IACX1891	T	C	C	C	R	R	R	R	R	R	R	R	R	R	R	R
1B	621262003	wsnp_BE590634B_Ta_2_5	T	C	C	C	R	R	R	R	R	R	R	R	R	R	R	R
1B	621262140	Tdurum_contig15015_883	G	A	A	A	R	R	R	R	R	R	R	R	R	R	R	R
1B	629941109	BobWhite_c42716_71	A	G	G	G	R	R	R	R	R	R	R	R	R	R	R	R
1B	630019411	wsnp_Ex_rep_c66255_64400455	A	G	G	G	R	R	R	R	R	R	R	R	R	R	R	R
1B	630020132	RFL_Contig5937_1677	A	G	G	G	R	R	R	R	R	R	R	R	R	R	R	R
1B	630020875	RAC875_c47427_75	A	G	G	G	R	R	R	R	R	R	R	R	R	R	R	R
1B	630021148	BS00083060_51	C	C	T	T	R	R	R	R	R	R	R	R	R	R	R	R
1B	630173077	AX-95249324	A	G	G	G	R	R	R	R	R	R	R	R	R	R	R	R
1B	630470549	Excalibur_rep_c72368_68	C	T	T	T	R	R	R	R	R	R	R	R	R	R	R	R
1B	630632713	BS00110231_51	T	G	G	G	R	R	R	R	R	R	R	R	R	R	R	R
1B	631183912	Excalibur_c581_1220	A	G	G	G	R	R	R	R	R	R	R	R	R	R	R	R
1B	635977820	D_GBUVHFX01API9H_416	G	A	A	A	R	R	R	R	R	R	R	R	R	R	R	R
1B	636329517	BS00022411_51	T	T	G	G	R	R	R	R	R	R	R	R	R	R	R	R
1B	637102023	BS00096498_51	T	C	C	C	R	R	R	R	R	R	R	R	R	R	R	R
1B	639518953	AX-95022227	C	C	T	T	R	R	R	R	R	R	R	R	R	R	R	R
1B	640965989	AX-94773580	G	T	T	T	R	R	R	R	R	R	R	R	R	R	R	R
1B	642433395	BS00022176_51	A	A	G	G	R	R	R	R	R	R	R	R	R	R	R	R
1B	645487190	BobWhite_c2027_215	A	A	G	G	R	R	R	R	R	R	R	R	R	R	R	R
1B	645487757	Kukri_c39223_871	T	T	G	G	R	R	R	R	R	R	R	R	R	R	R	R
1B	645487797	Kukri_c39223_831	T	T	C	C	R	R	R	R	R	R	R	R	R	R	R	R
1B	645545818	BS00069044_51	A	A	G	G	R	R	R	R	R	R	R	R	R	R	R	R
1B	645572386	Excalibur_c96904_336	G	G	A	A	R	R	R	R	R	R	R	R	R	R	R	R
1B	645776878	Excalibur_rep_c67747_629	A	A	G	G	R	R	R	R	R	R	R	R	R	R	R	R
1B	645778762	wsnp_Ex_c27176_36393952	T	T	C	C	R	R	R	R	R	R	R	R	R	R	R	R
1B	645778988	Kukri_c4453_1248	T	T	C	C	R	R	R	R	R	R	R	R	R	R	R	R
1B	645779390	GENE-0371_208	A	A	C	C	R	R	R	R	R	R	R	R	R	R	R	R
1B	645779412	RAC875_c17188_1696	C	C	T	T	R	R	R	R	R	R	R	R	R	R	R	R
1B	645779719	Tdurum_contig42491_750	A	A	G	G	R	R	R	R	R	R	R	R	R	R	R	R
1B	645779726	RAC875_c15593_1421	G	G	A	A	R	R	R	R	R	R	R	R	R	R	R	R
1B	645779758	RAC875_c38646_985	G	G	A	A	R	R	R	R	R	R	R	R	R	R	R	R
1B	645813719	AX-94880896	G	G	A	A	R	R	R	R	R	R	R	R	R	R	R	R
1B	645814918	Tdurum_contig32775_78	G	A	A	A	R	R	R	R	R	R	R	R	R	R	R	R
1B	647665946	IAAV5863	A	G	G	G	R	R	R	R	R	R	R	R	R	R	R	R
1B	647844480	RAC875_c818_1185	C	C	T	T	R	R	R	R	R	R	R	R	R	R	R	R
1B	647845186	IAAV7428	G	G	A	A	R	R	R	R	R	R	R	R	R	R	R	R
1B	647975290	Ex_c25733_348	A	C	C	C	R	R	R	R	R	R	R	R	R	R	R	R
1B	651349281	wsnp_CAP11_c1902_1022408	G	A	A	A	R	R	R	R	R	R	R	R	R	R	R	R
1B	651353790	BS00070285_51	G	G	A	A	R	R	R	R	R	R	R	R	R	R	R	R
1B	651354148	BS00002484_51	G	G	A	A	R	R	R	R	R	R	R	R	R	R	R	R
1B	653592727	Tdurum_contig8580_586	G	G	T	T	R	R	R	R	R	R	R	R	R	R	R	R
1B	653910849	AX-94618000	T	C	C	C	R	R	R	R	R	R	R	R	R	R	R	R
1B	654222547	Kukri_c25512_53	A	A	G	G	R	R	R	R	R	R	R	R	R	R	R	R
1B	654231530	AX-94528040	A	A	C	C	R	R	R	R	R	R	R	R	R	R	R	R
1B	654607102	BS00077498_51	T	C	C	C	R	R	R	R	R	R	R	R	R	R	R	R
1B	655131032	RFL_Contig16_132	T	C	C	C	R	R	R	R	R	R	R	R	R	R	R	R
1B	655282149	Excalibur_c49496_705	T	C	C	C	R	R	R	R	R	R	R	R	R	R	R	R
1B	655283466	wsnp_Ex_c13878_21738866	T	T	C	C	R	R	R	R	R	R	R	R	R	R	R	R
1B	655286043	IAAV565	C	T	T	T	R	R	R	R	R	R	R	R	R	R	R	R
1B	655296982	BS00068077_51	A	A	G	G	R	R	R	R	R	R	R	R	R	R	R	R
1B	656522870	AX-94761084	C	C	A	A	R	R	R	R	R	R	R	R	R	R	R	R
1B	656607229	Tdurum_contig8840_575	T	C	C	C	R	R	R	R	R	R	R	R	R	R	R	R
1B	658518883	AX-94620918	G	C	C	C	R	R	R	R	R	R	R	R	R	R	R	R
1B	658520778	Kukri_c36758_140	A	G	G	G	R	R	R	R	R	R	R	R	R	R	R	R
1B	658586779	BobWhite_c44460_821	C	C	T	T	R	R	R	R	R	R	R	R	R	R	R	R
1B	658682485	Kukri_rep_c102102_273	T	C	C	C	R	R	R	R	R	R	R	R	R	R	R	R
1B	664140255	GENE-0063_68	A	G	G	G	R	R	R	R	R	R	R	R	R	R	R	R
1B	664141769	Tdurum_contig57153_1356	G	G	A	A	R	R	R	R	R	R	R	R	R	R	R	R
1B	668138806	AX-95257543	T	C	C	C	R	R	R	R	R	R	R	R	R	R	R	R
1B	669627754	Kukri_c30490_328	T	T	C	C	R	R	R	R	R	R	R	R	R	R	R	R
1B	669627869	RAC875_c55934_165	T	T	C	C	R	R	R	R	R	R	R	R	R	R	R	R
1B	669960204	AX-95139868	G	G	A	A	R	R	R	R	R	R	R	R	R	R	R	R
1B	670016342	wsnp_Ex_c38849_46284348	G	A	A	A	R	R	R	R	R	R	R	R	R	R	R	R
1B	670696602	Tdurum_contig61914_169	G	G	T	T	R	R	R	R	R	R	R	R	R	R	R	R
1B	671049772	AX-94664720	C	T	T	T	R	R	R	R	R	R	R	R	R	R	R	R
1B	671133805	Ex_c4436_1947	A	A	G	G	R	R	R	R	R	R	R	R	R	R	R	R
1B	671140927	AX-94855067	G	C	C	C	R	R	R	R	R	R	R	R	R	R	R	R
1B	672068898	TA002215-1444	C	C	T	T	R	R	R	R	R	R	R	R	R	R	R	R
1B	672068996	Kukri_c8395_1352	A	A	G	G	R	R	R	R	R	R	R	R	R	R	R	R
1B	674036287	Tdurum_contig94450_255	C	C	T	T	R	R	R	R	R	R	R	R	R	R	R	R
1B	674459499	Tdurum_contig93330_656	G	A	A	A	R	R	R	R	R	R	R	R	R	R	R	R
1B	675001692	BS00021877_51	A	G	G	G	R	R	R	R	R	R	R	R	R	R	R	R
1B	675054920	Tdurum_contig10354_170	A	A	faNILed	G	R	R	R	R	R	R	R	R	R	R	R	R
1B	677335392	IAAV5776	A	A	G	G	R	R	R	R	R	R	R	R	R	R	R	R
1B	677844764	BS00011892_51	A	G	G	G	R	R	R	R	R	R	R	R	R	R	R	R
1B	677948520	BS00066305_51	G	G	A	A	R	R	R	R	R	R	R	R	R	R	R	R
1B	678009821	BobWhite_c34125_183	T	T	C	C	R	R	R	R	R	R	R	R	R	R	R	R
1B	678277060	AX-94861646	A	G	G	G	R	R	R	R	R	R	R	R	R	R	R	R
1B	678935019	AX-95105440	T	C	C	C	R	R	R	R	R	R	R	R	R	R	R	R
1B	679792893	BobWhite_c20073_382	T	T	G	G	R	R	R	R	R	R	R	R	R	R	R	R
1B	679792954	BobWhite_c20073_443	G	G	A	A	R	R	R	R	R	R	R	R	R	R	R	R
1B	679793009	BS00024107_51	A	A	G	G	R	R	R	R	R	R	R	R	R	R	R	R
1B	679793431	AX-94758722	T	C	C	C	R	R	R	R	R	R	R	R	R	R	R	R
1B	679802453	AX-94592638	A	G	G	G	R	R	R	R	R	R	R	R	R	R	R	R
1B	682031694	GENE-0543_201	G	A	A	A	R	R	R	R	R	R	R	R	R	R	R	R
1B	682519107	wsnp_Ex_c649_1279852	A	G	G	G	R	R	R	R	R	R	R	R	R	R	R	R
1B	682867364	Excalibur_c55186_351	T	C	C	C	R	R	R	R	R	R	R	R	R	R	R	R
1B	686384940	Tdurum_contig49509_606	G	G	A	A	R	R	R	R	R	R	R	R	R	R	R	R
1B	686687880	Excalibur_rep_c69522_83	G	G	T	T	R	R	R	R	R	R	R	R	R	R	R	R
1B	686713283	Ra_c109187_371	G	G	A	A	R	R	R	R	R	R	R	R	R	R	R	R
1B	688365238	wsnp_Ku_c13952_22097895	C	C	T	T	R	R	R	R	R	R	R	R	R	R	R	R
1B	688365253	wsnp_Ku_c13952_22097856	T	C	C	C	R	R	R	R	R	R	R	R	R	R	R	R
1B	688703483	Tdurum_contig92835_177	T	C	C	C	R	R	R	R	R	R	R	R	R	R	R	R
1B	688703599	BS00027006_51	T	C	C	C	R	R	R	R	R	R	R	R	R	R	R	R
1B	688776112	Excalibur_c25640_110	A	G	G	G	R	R	R	R	R	R	R	R	R	R	R	R
1B	688960122	wsnp_Ex_c1597_3045682	A	G	G	G	R	R	R	R	R	R	R	R	R	R	R	R
2A	77731	wsnp_Ex_c36049_44083089	T	C	C	C	R	R	L	H	L	R	R	L	H	H	R	H
2A	1201650	AX-94406025	G	G	C	C	R	R	L	H	L	R	R	L	H	H	R	H
2A	1911023	AX-94824007	A	A	G	G	R	R	L	H	L	R	R	L	H	H	R	H
2A	2755249	RFL_Contig174_406	G	A	A	A	R	R	L	H	L	R	R	L	H	H	R	H
2A	2768790	wsnp_Ex_rep_c66982_65424063	G	G	A	A	R	R	L	H	L	R	R	L	H	H	R	H
2A	2768939	Excalibur_rep_c67619_217	C	C	T	T	R	R	L	H	L	R	R	L	H	H	R	H
2A	2879331	wsnp_Ku_c23598_33524490	A	C	C	C	R	R	L	H	L	R	R	L	H	H	R	H
2A	3707707	wsnp_Ex_c11950_19164191	T	T	C	C	R	R	L	H	L	R	R	L	H	H	R	H
2A	5208025	TA002095-0637	T	C	C	C	R	R	L	H	L	R	R	L	H	H	R	H
2A	5296746	AX-94802588	C	G	G	G	R	R	L	H	L	R	R	L	H	H	R	H
2A	5694043	Excalibur_c25599_358	G	G	A	A	R	R	L	H	L	R	R	L	H	H	R	H
2A	5711671	Excalibur_c18324_390	G	G	faNILed	A	R	R	L	H	L	R	R	L	H	H	R	H
2A	6190181	BS00068050_51	C	C	T	T	R	R	L	H	L	R	R	L	H	H	R	H
2A	6226074	Excalibur_c12980_2621	G	A	A	A	R	R	L	H	L	R	R	L	H	H	R	H
2A	6230763	Kukri_c31776_1621	T	T	C	C	R	R	L	H	L	R	R	L	H	H	R	H
2A	7247444	wsnp_Ex_rep_c80588_75758453	G	T	T	T	R	R	L	H	L	R	R	L	H	H	R	H
2A	11762633	Kukri_c23195_266	T	G	G	G	R	R	L	H	L	R	R	L	H	H	R	H
2A	12004432	BobWhite_c11022_78	C	T	T	T	R	R	L	H	L	R	R	L	H	H	R	H
2A	13416103	BobWhite_c12426_84	T	C	C	C	R	R	L	H	L	R	R	L	H	H	R	H
2A	15002668	Tdurum_contig63196_123	G	A	A	A	R	R	L	H	L	R	R	L	H	H	R	H
2A	15766222	AX-95224063	G	A	A	A	R	R	L	H	L	R	R	L	H	H	R	H
2A	17079360	IACX6178	T	C	C	C	R	R	L	H	L	R	R	L	H	H	R	H
2A	17550364	CAP12_c259_307	C	T	T	T	R	R	L	H	L	R	R	L	H	H	R	H
2A	18111915	wsnp_RFL_Contig1951_1127302	C	T	T	T	R	R	L	H	L	R	R	L	H	H	R	H
2A	18112793	RAC875_c15909_686	T	C	C	C	R	R	L	H	L	R	R	L	H	H	R	H
2A	18119338	wsnp_Ex_c101374_86744680	G	A	A	A	R	R	L	H	L	R	R	L	H	H	R	H
2A	18245975	RAC875_c47161_100	C	A	A	A	R	R	L	H	L	R	R	L	H	H	R	H
2A	18480235	RAC875_c829_1143	T	C	C	C	R	R	L	H	L	R	R	L	H	H	R	H
2A	19762481	IACX11417	C	A	A	A	R	R	L	H	L	R	R	L	H	H	R	H
2A	19793669	RAC875_c26214_505	G	A	A	A	R	R	L	H	L	R	R	L	H	H	R	H
2A	20800127	Excalibur_c12177_285	G	A	A	A	R	R	L	H	L	R	R	L	H	H	R	H
2A	21364499	RAC875_rep_c88665_100	T	C	C	C	R	R	L	H	L	R	R	L	H	H	R	H
2A	21364550	RAC875_rep_c88665_52	T	C	C	C	R	R	L	H	L	R	R	L	H	H	R	H
2A	21673837	Kukri_c3882_2021	G	T	T	T	R	R	L	H	L	R	R	L	H	H	R	H
2A	22180861	wsnp_BF201235A_Ta_2_4	G	A	A	A	R	R	L	H	L	R	R	L	H	H	R	H
2A	22181606	BS00003867_51	C	T	T	T	R	R	L	H	L	R	R	L	H	H	R	H
2A	25317733	Excalibur_c21663_145	G	A	A	A	R	R	L	H	L	R	R	L	H	H	R	H
2A	31088510	Tdurum_contig42153_5854	G	T	T	T	R	R	L	H	L	R	R	L	H	H	R	H
2A	33784073	wsnp_Ex_c61879_61748626	A	G	G	G	R	R	L	H	L	R	R	L	R	R	R	R
2A	33916474	Kukri_c84087_154	G	G	A	A	R	R	L	H	L	R	R	L	R	R	R	R
2A	34974287	BS00022487_51	G	A	A	A	R	R	L	H	L	R	R	L	R	R	R	R
2A	35883686	RAC875_rep_c78744_228	T	T	G	G	R	R	L	H	L	R	R	L	R	R	R	R
2A	36059986	Excalibur_c92241_336	G	G	T	T	R	R	L	H	L	R	R	L	R	R	R	R
2A	36060157	BS00022982_51	G	G	A	A	R	R	L	H	L	R	R	L	R	R	R	R
2A	36069178	wsnp_Ex_c15740_24096817	A	G	G	G	R	R	L	H	L	R	R	L	R	R	R	R
2A	36073496	BS00073381_51	T	T	C	C	R	R	L	H	L	R	R	L	R	R	R	R
2A	36190107	GENE-0749_215	C	C	T	T	R	R	L	H	L	R	R	L	R	R	R	R
2A	38155069	BS00076693_51	T	C	C	C	R	R	L	H	L	R	R	L	R	R	R	R
2A	39632118	Tdurum_contig11803_850	T	C	C	C	R	R	L	H	R	R	R	R	R	R	R	R
2A	39633057	Tdurum_contig11803_475	C	T	T	T	R	R	L	H	R	R	R	R	R	R	R	R
2A	39633226	Tdurum_contig11803_306	C	T	T	T	R	R	L	H	R	R	R	R	R	R	R	R
2A	39641785	wsnp_Ex_c19556_28530243	G	A	A	A	R	R	L	H	R	R	R	R	R	R	R	R
2A	39641797	wsnp_Ex_c19556_28530231	T	T	C	C	R	R	L	H	R	R	R	R	R	R	R	R
2A	39717590	AX-94594842	G	A	A	A	R	R	L	H	R	R	R	R	R	R	R	R
2A	40214625	wsnp_Ex_c2033_3814035	C	C	T	T	R	R	L	H	R	R	R	R	R	R	R	R
2A	40214681	Ku_c269_2643	A	G	G	G	R	R	L	H	R	R	R	R	R	R	R	R
2A	44148739	Ra_c58279_684	G	A	A	A	R	R	R	R	R	R	R	R	R	R	R	R
2A	44148757	Ra_c58279_702	T	C	C	C	R	R	R	R	R	R	R	R	R	R	R	R
2A	44152388	wsnp_Ex_c5412_9564478	A	A	G	G	R	R	R	R	R	R	R	R	R	R	R	R
2A	44152850	wsnp_Ex_c5412_9564346	T	C	C	C	R	R	R	R	R	R	R	R	R	R	R	R
2A	45346381	Tdurum_contig55610_784	G	G	T	T	R	R	R	R	R	R	R	R	R	R	R	R
2A	46074551	AX-95098442	G	A	A	A	R	R	R	R	R	R	R	R	R	R	R	R
2A	47513046	BS00064905_51	C	T	T	T	R	R	R	R	R	R	R	R	R	R	R	R
2A	47560103	IAAV2654	A	G	G	G	R	R	R	R	R	R	R	R	R	R	R	R
2A	52167332	Excalibur_c61806_213	C	T	T	T	R	R	R	R	R	R	R	R	R	R	R	R
2A	53626484	AX-94664024	C	T	T	T	R	R	R	R	R	R	R	R	R	R	R	R
2A	61316943	BS00045900_51	G	G	A	A	R	R	R	R	R	R	R	R	R	R	R	R
2A	61951039	wsnp_Ex_c15822_24204224	T	T	G	G	R	R	R	R	R	R	R	R	R	R	R	R
2A	61951583	BS00083146_51	A	A	G	G	R	R	R	R	R	R	R	R	R	R	R	R
2A	62204578	AX-94705421	T	C	C	C	R	R	R	R	R	R	R	R	R	R	R	R
2A	62208289	Tdurum_contig47258_1039	C	C	T	T	R	R	R	R	R	R	R	R	R	R	R	R
2A	62829098	AX-94472219	G	G	C	C	R	R	R	R	R	R	R	R	R	R	R	R
2A	64104521	wsnp_Ku_c15567_24223777	T	C	C	C	R	R	R	R	R	R	R	R	R	R	R	R
2A	64104527	TA004602-1630	A	G	G	G	R	R	R	R	R	R	R	R	R	R	R	R
2A	64105589	wsnp_Ku_c15567_24224486	A	C	C	C	R	R	R	R	R	R	R	R	R	R	R	R
2A	64230995	BobWhite_c1611_1685	T	C	C	C	R	R	R	R	R	R	R	R	R	R	R	R
2A	73074269	IAAV691	T	C	C	C	R	R	R	R	R	R	R	R	R	R	R	R
2A	74199018	Ku_c57425_413	A	G	G	G	R	R	R	R	R	R	R	R	R	R	R	R
2A	74199284	wsnp_Ex_rep_c101526_86881496	C	C	T	T	R	R	R	R	R	R	R	R	R	R	R	R
2A	77763328	Excalibur_c37649_125	T	C	C	C	R	R	R	R	R	R	R	R	R	R	R	R
2A	77766221	BS00036766_51	C	T	T	T	R	R	R	R	R	R	R	R	R	R	R	R
2A	77815990	Tdurum_contig9731_121	C	A	A	A	R	R	R	R	R	R	R	R	R	R	R	R
2A	78407903	Tdurum_contig48302_532	A	G	G	G	R	R	R	R	R	R	R	R	R	R	R	R
2A	78408840	Excalibur_c15733_252	T	C	C	C	R	R	R	R	R	R	R	R	R	R	R	R
2A	78409043	Excalibur_rep_c111743_194	T	C	C	C	R	R	R	R	R	R	R	R	R	R	R	R
2A	78506214	RAC875_c20700_853	G	A	A	A	R	R	R	R	R	R	R	R	R	R	R	R
2A	78591308	RAC875_c13116_541	A	G	G	G	R	R	R	R	R	R	R	R	R	R	R	R
2A	78788670	GENE-1365_255	A	C	C	C	R	R	R	R	R	R	R	R	R	R	R	R
2A	78969710	Tdurum_contig5311_67	A	A	G	G	R	R	R	R	R	R	R	R	R	R	R	R
2A	78994520	Tdurum_contig82812_213	G	G	A	A	R	R	R	R	R	R	R	R	R	R	R	R
2A	81929371	wsnp_CAP11_rep_c8768_3788007	G	G	T	T	R	R	R	R	R	R	R	R	R	R	R	R
2A	81929993	wsnp_CAP12_c901_472535	A	G	G	G	R	R	R	R	R	R	R	R	R	R	R	R
2A	81931870	RAC875_rep_c70093_1079	A	G	G	G	R	R	R	R	R	R	R	R	R	R	R	R
2A	81942748	wsnp_JD_c12088_12411845	G	A	A	A	R	R	R	R	R	R	R	R	R	R	R	R
2A	82187952	Kukri_c40035_258	T	T	C	C	R	R	R	R	R	R	R	R	R	R	R	R
2A	82471225	RAC875_c24517_558	T	T	C	C	R	R	R	R	R	R	R	R	R	R	R	R
2A	82471758	Kukri_c24852_466	T	T	C	C	R	R	R	R	R	R	R	R	R	R	R	R
2A	83242851	BS00021739_51	G	G	A	A	R	R	R	R	R	R	R	R	R	R	R	R
2A	83242974	RAC875_rep_c73925_276	T	T	G	G	R	R	R	R	R	R	R	R	R	R	R	R
2A	83244744	BS00079443_51	G	G	A	A	R	R	R	R	R	R	R	R	R	R	R	R
2A	84553597	IACX2067	G	A	A	A	R	R	R	R	R	R	R	R	R	R	R	R
2A	85238701	Excalibur_c6808_541	T	C	C	C	R	R	R	R	R	R	R	R	R	R	R	R
2A	85239879	Excalibur_c6808_959	G	A	A	A	R	R	R	R	R	R	R	R	R	R	R	R
2A	85503820	AX-94857460	A	G	G	G	R	R	R	R	R	R	R	R	R	R	R	R
2A	85581892	AX-94631230	A	G	G	G	R	R	R	R	R	R	R	R	R	R	R	R
2A	85796401	Excalibur_c12169_1088	A	G	G	G	R	R	R	R	R	R	R	R	R	R	R	R
2A	88007990	TA013564-0487	G	A	A	A	R	R	R	R	R	R	R	R	R	R	R	R
2A	88397701	wsnp_Ex_c20370_29434410	T	C	C	C	R	R	R	R	R	R	R	R	R	R	R	R
2A	88408088	wsnp_Ex_c41913_48628389	C	T	T	T	R	R	R	R	R	R	R	R	R	R	R	R
2A	90433471	BS00074780_51	G	A	A	A	R	R	R	R	R	R	R	R	R	R	R	R
2A	90496046	Tdurum_contig15512_429	C	T	T	T	R	R	R	R	R	R	R	R	R	R	R	R
2A	90963934	Excalibur_c74304_642	A	A	G	G	R	R	R	R	R	R	R	R	R	R	R	R
2A	90989242	BS00107555_51	T	C	C	C	R	R	R	R	R	R	R	R	R	R	R	R
2A	91393777	RAC875_c25986_82	C	C	T	T	R	R	R	R	R	R	R	R	R	R	R	R
2A	91418546	Kukri_c29034_867	T	C	C	C	R	R	R	R	R	R	R	R	R	R	R	R
2A	92264575	Tdurum_contig56511_144	A	A	G	G	R	R	R	R	R	R	R	R	R	R	R	R
2A	92656215	IACX636	C	T	T	T	R	R	R	R	R	R	R	R	R	R	R	R
2A	93024195	Excalibur_c28938_185	T	T	C	C	R	R	R	R	R	R	R	R	R	R	R	R
2A	93298946	Tdurum_contig44062_733	T	T	C	C	R	R	R	R	R	R	R	R	R	R	R	R
2A	93949815	TA004478-0271	T	C	C	C	R	R	R	R	R	R	R	R	R	R	R	R
2A	94113204	GENE-4359_59	C	T	T	T	R	R	R	R	R	R	R	R	R	R	R	R
2A	94265453	wsnp_BE498730A_Ta_2_2	T	G	G	G	R	R	R	R	R	R	R	R	R	R	R	R
2A	97393399	Tdurum_contig45580_1717	G	G	A	A	R	R	R	R	R	R	R	R	R	R	R	R
2A	97398605	BS00028759_51	T	C	C	C	R	R	R	R	R	R	R	R	R	R	R	R
2A	97424913	Excalibur_c21269_176	A	A	G	G	R	R	R	R	R	R	R	R	R	R	R	R
2A	97491841	BobWhite_rep_c64680_305	C	C	T	T	R	R	R	R	R	R	R	R	R	R	R	R
2A	99577394	RAC875_rep_c105424_311	T	G	G	G	R	R	R	R	R	R	R	R	R	R	R	R
2A	100761853	BS00090940_51	G	G	A	A	R	R	R	R	R	R	R	R	R	R	R	R
2A	101597802	Tdurum_contig93884_223	A	A	G	G	R	R	R	R	R	R	R	R	R	R	R	R
2A	101614608	GENE-1031_48	A	A	G	G	R	R	R	R	R	R	R	R	R	R	R	R
2A	105114601	GENE-2904_757	T	T	C	C	R	R	R	R	R	R	R	R	R	R	R	R
2A	105200954	RAC875_rep_c119471_174	G	G	A	A	R	R	R	R	R	R	R	R	R	R	R	R
2A	105577009	AX-95164703	T	T	A	A	R	R	R	R	R	R	R	R	R	R	R	R
2A	108341243	BobWhite_rep_c62964_873	A	A	G	G	R	R	R	R	R	R	R	R	R	R	R	R
2A	108855979	wsnp_Ex_c1782_3365844	C	T	T	T	R	R	R	R	R	R	R	R	R	R	R	R
2A	118470051	TA003045-1227	G	G	A	A	R	R	R	R	R	R	R	R	R	R	R	R
2A	118770877	wsnp_Ex_rep_c69124_68035485	A	A	G	G	R	R	R	R	R	R	R	R	R	R	R	R
2A	120603175	Kukri_c45015_145	G	G	T	T	R	R	R	R	R	R	R	R	R	R	R	R
2A	120796284	wsnp_Ex_c12219_19526749	C	C	T	T	R	R	R	R	R	R	R	R	R	R	R	R
2A	137641340	Kukri_rep_c68300_216	A	G	G	G	R	R	R	R	R	R	R	R	R	R	R	R
2A	143731946	TA001792-1026	A	G	G	G	R	R	R	R	R	R	R	R	R	R	R	R
2A	143833637	wsnp_Ku_c2725_5163091	A	G	G	G	R	R	R	R	R	R	R	R	R	R	R	R
2A	176769594	AX-94438643	T	C	C	C	R	R	R	R	R	R	R	R	R	R	R	R
2A	190235894	AX-94768169	G	C	C	C	R	R	R	R	R	R	R	R	R	R	R	R
2A	236166024	AX-94402263	C	G	G	G	R	R	R	R	R	R	R	R	R	R	R	R
2A	408091572	RAC875_c21173_213	T	C	C	C	R	R	R	R	R	R	R	R	R	R	R	R
2A	410563320	AX-94499272	A	C	C	C	R	R	R	R	R	R	R	R	R	R	R	R
2A	499841203	Kukri_c15489_626	G	A	A	A	R	R	R	R	R	R	R	R	R	R	R	R
2A	499841224	wsnp_Ex_c31900_40635609	C	C	A	A	R	R	R	R	R	R	R	R	R	R	R	R
2A	500469881	IAAV444	C	C	T	T	R	R	R	R	R	R	R	R	R	R	R	R
2A	500848477	AX-94468166	C	C	A	A	R	R	R	R	R	R	R	R	R	R	R	R
2A	500856777	wsnp_Ex_c25057_34318425	C	C	T	T	R	R	R	R	R	R	R	R	R	R	R	R
2A	503215216	BS00032606_51	G	G	T	T	R	R	R	R	R	R	R	R	R	R	R	R
2A	503518282	Kukri_c11327_977	T	G	G	G	R	R	R	R	R	R	R	R	R	R	R	R
2A	517105245	AX-95153321	C	C	T	T	R	R	R	R	R	R	R	R	R	R	R	R
2A	539038975	BS00055514_51	C	T	T	T	R	R	R	R	R	R	R	R	R	R	R	R
2A	550245129	BS00062756_51	C	T	T	T	R	R	R	R	R	R	R	R	R	R	R	R
2A	555438718	AX-95072131	T	C	C	C	R	R	R	R	R	R	R	R	R	R	R	R
2A	556342717	AX-95180124	G	G	A	A	R	R	R	R	R	R	R	R	R	R	R	R
2A	597900753	Tdurum_contig30451_88	T	C	C	C	R	R	R	R	R	R	R	R	R	R	R	R
2A	617813267	Excalibur_c34913_743	C	T	C	T	R	R	R	R	R	R	R	R	R	R	R	R
2A	630051923	Ku_c3202_1646	C	T	C	T	R	R	R	R	R	R	R	R	R	R	R	R
2A	666236707	AX-94666092	T	C	C	C	R	R	R	R	R	R	R	R	R	R	R	R
2A	667303756	AX-95094317	T	G	G	G	R	R	R	R	R	R	R	R	R	R	R	R
2A	667852039	Ra_c13247_528	A	G	G	G	R	R	R	R	R	R	R	R	R	R	R	R
2A	668694604	GENE-1792_560	T	C	C	C	R	R	R	R	R	R	R	R	R	R	R	R
2A	668983383	RAC875_rep_c69987_930	C	T	T	T	R	R	R	R	R	R	R	R	R	R	R	R
2A	668984049	RAC875_c35521_185	C	T	T	T	R	R	R	R	R	R	R	R	R	R	R	R
2A	668984154	BS00110587_51	T	G	G	G	R	R	R	R	R	R	R	R	R	R	R	R
2A	668990665	BS00022377_51	T	C	C	C	R	R	R	R	R	R	R	R	R	R	R	R
2A	668996423	BS00070005_51	C	T	T	T	R	R	R	R	R	R	R	R	R	R	R	R
2A	668996588	BS00070004_51	A	G	G	G	R	R	R	R	R	R	R	R	R	R	R	R
2A	668998089	RFL_Contig3780_644	C	T	T	T	R	R	R	R	R	R	R	R	R	R	R	R
2A	669134851	BS00039406_51	C	T	T	T	R	R	R	R	R	R	R	R	R	R	R	R
2A	669474585	wsnp_JD_c514_781859	G	A	A	A	R	R	R	R	R	R	R	R	R	R	R	R
2A	669741446	Kukri_rep_c69422_54	C	T	T	T	R	R	R	R	R	R	R	R	R	R	R	R
2A	670213743	Excalibur_c34964_326	G	A	A	A	R	R	R	R	R	R	R	R	R	R	R	R
2A	670247262	TA001859-0887	A	C	A	C	R	R	R	R	R	R	R	R	R	R	R	R
2A	673352761	AX-95160129	T	G	G	G	R	R	R	R	R	R	R	R	R	R	R	R
2A	680180750	Kukri_rep_c107630_127	C	T	C	T	R	R	R	R	R	R	R	R	R	R	R	R
2A	680183269	RAC875_s119017_245	A	C	A	C	R	R	R	R	R	R	R	R	R	R	R	R
2A	680183587	wsnp_Ex_rep_c66465_64708628	C	T	C	T	R	R	R	R	R	R	R	R	R	R	R	R
2A	680185261	BS00065259_51	A	G	A	G	R	R	R	R	R	R	R	R	R	R	R	R
2A	680200369	Excalibur_c27279_699	G	A	G	A	R	R	R	R	R	R	R	R	R	R	R	R
2A	683998254	AX-94786451	C	T	C	T	R	R	R	R	R	R	R	R	R	R	R	R
2A	684186073	GENE-1381_132	C	T	T	T	R	R	R	R	R	R	R	R	R	R	R	R
2A	684468543	Ku_c8927_2075	T	C	C	C	R	R	R	R	R	R	R	R	R	R	R	R
2A	684474957	IAAV2218	T	C	C	C	R	R	R	R	R	R	R	R	R	R	R	R
2A	685631411	AX-95114316	T	C	C	C	R	R	R	R	R	R	R	R	R	R	R	R
2A	686434614	Kukri_c29170_702	C	T	T	T	R	R	R	R	R	R	R	R	R	R	R	R
2A	686435894	AX-94525393	C	T	C	T	R	R	R	R	R	R	R	R	R	R	R	R
2A	687836544	BS00089497_51	A	G	G	G	R	R	R	R	R	R	R	R	R	R	R	R
2A	692506913	AX-94408768	C	T	C	T	R	R	R	R	R	R	R	R	R	R	R	R
2A	694101868	BS00096882_51	C	T	C	T	R	R	R	R	R	R	R	R	R	R	R	R
2A	694102282	AX-94684421	A	G	A	G	R	R	R	R	R	R	R	R	R	R	R	R
2A	694594382	GENE-3975_114	G	T	G	T	R	R	R	R	R	R	R	R	R	R	R	R
2A	696515409	BobWhite_c20952_105	G	A	G	A	R	R	R	R	R	R	R	R	R	R	R	R
2A	697505135	Kukri_c40121_373	G	A	G	A	R	R	R	R	R	R	R	R	R	R	R	R
2A	697585346	AX-94720460	A	G	A	G	R	R	R	R	R	R	R	R	R	R	R	R
2A	698515516	wsnp_JD_c15127_14676522	G	A	G	A	R	R	R	R	R	R	R	R	R	R	R	R
2A	698535661	BS00029332_51	T	C	T	C	R	R	R	R	R	R	R	R	R	R	R	R
2A	698560480	Excalibur_rep_c102052_721	C	T	T	T	R	R	R	R	R	R	R	R	R	R	R	R
2A	699774167	AX-95120131	A	G	G	G	R	R	R	R	R	R	R	R	R	R	R	R
2A	699908766	AX-94874921	A	C	A	C	R	R	R	R	R	R	R	R	R	R	R	R
2A	701907829	wsnp_Ku_c54793_58953037	A	G	G	G	R	R	R	R	R	R	R	R	R	R	R	R
2A	702672080	wsnp_Ex_rep_c66358_64543401	G	A	A	A	R	R	R	R	R	R	R	R	R	R	R	R
2A	703101201	wsnp_Ex_c23768_33006588	A	G	G	G	R	R	R	R	R	R	R	R	R	R	R	R
2A	703103065	Excalibur_c7282_285	A	G	G	G	R	R	R	R	R	R	R	R	R	R	R	R
2A	703345303	AX-95173053	G	A	A	A	R	R	R	R	R	R	R	R	R	R	R	R
2A	703924390	BobWhite_rep_c64766_352	G	T	G	T	R	R	R	R	R	R	R	R	R	R	R	R
2A	703926697	BS00086329_51	A	C	C	C	R	R	R	R	R	R	R	R	R	R	R	R
2A	704432801	Excalibur_c47219_186	A	C	C	C	R	R	R	R	R	R	R	R	R	R	R	R
2A	704764443	IAAV6408	A	G	G	G	R	R	R	R	R	R	R	R	R	R	R	R
2A	705472440	wsnp_Ra_c10658_17500498	A	G	A	G	R	R	R	R	R	R	R	R	R	R	R	R
2A	705495500	Ku_c69608_894	G	A	G	A	R	R	R	R	R	R	R	R	R	R	R	R
2A	705619881	AX-94833084	T	C	C	C	R	R	R	R	R	R	R	R	R	R	R	R
2A	705639975	Ku_c13700_1196	G	A	G	A	R	R	R	R	R	R	R	R	R	R	R	R
2A	706337513	Excalibur_c41125_360	A	G	A	G	R	R	R	R	R	R	R	R	R	R	R	R
2A	707237565	RAC875_c81899_216	T	C	T	C	R	R	R	R	R	R	R	R	R	R	R	R
2A	708324682	wsnp_Ku_c16358_25225060	T	C	T	C	R	R	R	R	R	R	R	R	R	R	R	R
2A	708412324	AX-95240055	T	G	T	G	R	R	R	R	R	R	R	R	R	R	R	R
2A	708438140	AX-94732891	A	T	A	T	R	R	R	R	R	R	R	R	R	R	R	R
2A	709156977	RAC875_c42648_115	A	G	G	G	R	R	R	R	R	R	R	R	R	R	R	R
2A	709341243	GENE-2352_964	A	G	A	G	R	R	R	R	R	R	R	R	R	R	R	R
2A	709489556	wsnp_Ex_c59095_60108185	T	C	T	C	R	R	R	R	R	R	R	R	R	R	R	R
2A	709490864	wsnp_Ra_c32271_41304469	C	A	C	A	R	R	R	R	R	R	R	R	R	R	R	R
2A	709581160	Jagger_c9554_114	T	C	T	C	R	R	R	R	R	R	R	R	R	R	R	R
2A	710850986	AX-94982819	C	A	C	A	R	R	R	R	R	R	R	R	R	R	R	R
2A	711621149	BS00093201_51	A	G	G	G	R	R	R	R	R	R	R	R	R	R	R	R
2A	711747299	BS00081506_51	C	T	T	T	R	R	R	R	R	R	R	R	R	R	R	R
2A	711931080	Tdurum_contig33398_106	A	G	G	G	R	R	R	R	R	R	R	R	R	R	R	R
2A	711964048	AX-94514221	G	C	C	C	R	R	R	R	R	R	R	R	R	R	R	R
2A	711982306	AX-95100323	T	G	G	G	R	R	R	R	R	R	R	R	R	R	R	R
2A	712309873	BobWhite_c16923_64	C	T	C	T	R	R	R	R	R	R	R	R	R	R	R	R
2A	715537445	tplb0050m09_1890	T	C	C	C	R	R	R	R	R	R	R	R	R	R	R	R
2A	721812246	wsnp_Ex_c14953_23104041	A	G	A	G	R	R	R	R	R	R	R	R	R	R	R	R
2A	721812396	wsnp_RFL_Contig2763_2509104	T	C	T	C	R	R	R	R	R	R	R	R	R	R	R	R
2A	722264309	AX-94482613	T	C	T	C	R	R	R	R	R	R	R	R	R	R	R	R
2A	722385684	BS00057059_51	A	G	A	G	R	R	R	R	R	R	R	R	R	R	R	R
2A	722386081	BS00057060_51	T	C	T	C	R	R	R	R	R	R	R	R	R	R	R	R
2A	722396318	AX-94504542	C	G	C	G	R	R	R	R	R	R	R	R	R	R	R	R
2A	725697765	BS00082084_51	C	T	C	T	R	R	R	R	R	R	R	R	R	R	R	R
2A	727097661	wsnp_Ex_c11827_18986376	C	A	A	A	R	R	R	R	R	R	R	R	R	R	R	R
2A	727419729	AX-94585454	A	G	G	G	R	R	R	R	R	R	R	R	R	R	R	R
2A	727533466	wsnp_CAP11_c1711_934478	A	G	G	G	R	R	R	R	R	R	R	R	R	R	R	R
2A	727798288	AX-94903329	C	T	T	T	R	R	R	R	R	R	R	R	R	R	R	R
2A	728143479	RAC875_c19904_308	A	G	A	G	R	R	R	R	R	R	R	R	R	R	R	R
2A	728171498	BS00065366_51	A	G	A	G	R	R	R	R	R	R	R	R	R	R	R	R
2A	729168440	AX-94419416	A	G	A	G	R	R	R	R	R	R	R	R	R	R	R	R
2A	732143795	AX-95102130	A	G	G	G	R	R	R	R	R	R	R	R	R	R	R	R
2A	732738090	BS00077768_51	A	G	G	G	R	R	R	R	R	R	R	R	R	R	R	R
2A	732738172	BS00077769_51	C	T	T	T	R	R	R	R	R	R	R	R	R	R	R	R
2A	733083606	wsnp_Ra_c66636_64922359	T	C	C	C	R	R	R	R	R	R	R	R	R	R	R	R
2A	734035422	BS00022813_51	G	A	G	A	R	R	R	R	R	R	R	R	R	R	R	R
2A	735237118	RAC875_c25848_122	A	G	A	G	R	R	R	R	R	R	R	R	R	R	R	R
2A	735640259	IACX5800	A	G	G	G	R	R	R	R	R	R	R	R	R	R	R	R
2A	736860837	Excalibur_c42110_210	G	A	A	A	R	R	R	R	R	R	R	R	R	R	R	R
2A	737170482	Tdurum_contig31185_456	T	C	T	C	R	R	R	R	R	R	R	R	R	R	R	R
2A	737643792	AX-94620950	C	T	C	T	R	R	R	R	R	R	R	R	R	R	R	R
2A	739234403	BobWhite_c31163_694	A	G	G	G	R	R	R	R	R	R	R	R	R	R	R	R
2A	739659657	BS00062732_51	A	G	G	G	R	R	R	R	R	R	R	R	R	R	R	R
2A	739711874	AX-94775879	A	G	G	G	R	R	R	R	R	R	R	R	R	R	R	R
2A	739824595	BS00000250_51	T	G	G	G	R	R	R	R	R	R	R	R	R	R	R	R
2A	740138903	Tdurum_contig63071_67	G	A	G	A	R	R	R	R	R	R	R	R	R	R	R	R
2A	743022741	Excalibur_c18514_238	G	T	T	T	R	R	R	R	R	R	R	R	R	R	R	R
2A	743022860	Ex_c10068_1509	C	T	T	T	R	R	R	R	R	R	R	R	R	R	R	R
2A	743825105	BobWhite_c4517_120	A	G	G	G	R	R	R	R	R	R	R	R	R	R	R	R
2A	744219104	BobWhite_c15773_166	T	C	C	C	R	R	R	R	R	R	R	R	R	R	R	R
2A	744219179	CAP7_c4056_108	T	C	T	C	R	R	R	R	R	R	R	R	R	R	R	R
2A	744228011	Excalibur_c72359_56	G	A	A	A	R	R	R	R	R	R	R	R	R	R	R	R
2A	745887251	RAC875_c96033_191	A	C	C	C	R	R	R	R	R	R	R	R	R	R	R	R
2A	746715186	AX-94618441	A	C	A	C	R	R	R	R	R	R	R	R	R	R	R	R
2A	748014273	RAC875_c1706_1888	A	G	A	G	R	R	R	R	R	R	R	R	R	R	R	R
2A	748028729	IAAV880	T	C	C	C	R	R	R	R	R	R	R	R	R	R	R	R
2A	748029205	Tdurum_contig61938_424	T	C	T	C	R	R	R	R	R	R	R	R	R	R	R	R
2A	748029758	BS00096927_51	T	C	C	C	R	R	R	R	R	R	R	R	R	R	R	R
2A	748035121	CAP12_c575_105	G	A	A	A	R	R	R	R	R	R	R	R	R	R	R	R
2A	748132670	wsnp_Ex_c2137_4014383	A	G	G	G	R	R	R	R	R	R	R	R	R	R	R	R
2A	750362118	BobWhite_c42181_327	G	A	A	A	R	R	R	R	R	R	R	R	R	R	R	R
2A	750734616	Excalibur_c4372_363	A	G	G	G	R	R	R	R	R	R	R	R	R	R	R	R
2A	750760308	BS00011539_51	T	C	T	C	R	R	R	R	R	R	R	R	R	R	R	R
2A	752410834	CAP8_c3129_381	G	A	A	A	R	R	R	R	R	R	R	R	R	R	R	R
2A	753607613	AX-94598441	T	C	C	C	R	R	R	R	R	R	R	R	R	R	R	R
2A	753611128	Tdurum_contig8350_350	A	G	G	G	R	R	R	R	R	R	R	R	R	R	R	R
2A	763214445	BS00091763_51	G	A	A	A	R	R	R	R	R	R	R	R	R	R	R	R
2A	765676005	IAAV5706	A	C	C	C	R	R	R	R	R	R	R	R	R	R	R	R
2A	765682272	wsnp_Ex_c14639_22695091	G	T	G	T	R	R	R	R	R	R	R	R	R	R	R	R
2A	768704742	AX-95217784	A	G	G	G	R	R	R	R	R	R	R	R	R	R	R	R
2A	771628528	RAC875_c68649_457	C	T	T	T	R	R	R	R	R	R	R	R	R	R	R	R
2A	771629541	RAC875_c24364_307	T	C	faNILed	C	R	R	R	R	R	R	R	R	R	R	R	R
2A	771761747	AX-95013400	G	A	A	A	R	R	R	R	R	R	R	R	R	R	R	R
2A	773626712	RFL_Contig2972_2819	A	G	G	G	R	R	R	R	R	R	R	R	R	R	R	R
2A	773627246	RFL_Contig2972_2285	C	T	T	T	R	R	R	R	R	R	R	R	R	R	R	R
2A	#N/A	BS00021937_51	C	A	C	A	R	R	R	R	R	R	R	R	R	R	R	R
2A	#N/A	Kukri_c52608_142	T	C	T	C	R	R	R	R	R	R	R	R	R	R	R	R
2B	661831	BS00067280_51	T	C	C	C	R	R	R	R	R	R	R	R	R	R	R	R
2B	963578	tplb0054d13_2445	T	C	C	C	R	R	R	R	R	R	R	R	R	R	R	R
2B	1626052	BobWhite_c11397_231	T	G	G	G	R	R	R	R	R	R	R	R	R	R	R	R
2B	1671064	AX-94480511	T	C	C	C	R	R	R	R	R	R	R	R	R	R	R	R
2B	4403402	GENE-1230_189	A	G	G	G	R	R	R	R	R	R	R	R	R	R	R	R
2B	4605272	RAC875_c5577_1682	C	T	T	T	R	R	R	R	R	R	R	R	R	R	R	R
2B	6152568	BS00044332_51	C	C	T	T	R	R	R	R	R	R	R	R	R	R	R	R
2B	6377498	Kukri_c46542_414	G	G	A	A	R	R	R	R	R	R	R	R	R	R	R	R
2B	7580012	wsnp_Ra_c1660_3275687	A	G	G	G	R	R	R	R	R	R	R	R	R	R	R	R
2B	7820994	wsnp_JD_c640_960796	A	G	G	G	R	R	R	R	R	R	R	R	R	R	R	R
2B	7840593	IACX8446	C	T	T	T	R	R	R	R	R	R	R	R	R	R	R	R
2B	8180978	Kukri_c1175_1577	C	T	C	T	R	R	R	R	R	R	R	R	R	R	R	R
2B	8288938	Kukri_c98858_299	T	C	T	C	R	R	R	R	R	R	R	R	R	R	R	R
2B	8289920	BobWhite_c7145_355	T	C	T	C	R	R	R	R	R	R	R	R	R	R	R	R
2B	9645044	BobWhite_c19945_341	T	G	T	G	R	R	R	R	R	R	R	R	R	R	R	R
2B	10442491	AX-94548077	C	T	T	T	R	R	R	R	R	R	R	R	R	R	R	R
2B	12202589	Kukri_rep_c92967_369	C	C	C	A	R	R	R	R	R	R	R	R	R	R	R	R
2B	13412427	wsnp_Ex_c19094_28015035	T	C	C	C	R	R	R	R	R	R	R	R	R	R	R	R
2A	9874148	BobWhite_c26803_89	C	T	C	T	R	R	R	R	R	R	R	R	R	R	R	R
2B	13483794	Excalibur_c42928_135	T	C	T	C	R	R	R	R	R	R	R	R	R	R	R	R
2B	13698694	Excalibur_c30167_243	G	A	G	A	R	R	R	R	R	R	R	R	R	R	R	R
2B	13700486	GENE-1018_99	G	A	G	A	R	R	R	R	R	R	R	R	R	R	R	R
2B	13709161	AX-94929616	T	G	T	G	R	R	R	R	R	R	R	R	R	R	R	R
2B	13891064	tplb0058m16_1152	T	C	C	C	R	R	R	R	R	R	R	R	R	R	R	R
2B	14048379	BobWhite_c1149_539	A	G	G	G	R	R	R	R	R	R	R	R	R	R	R	R
2B	19436927	RAC875_rep_c113555_122	T	C	C	C	R	R	R	R	R	R	R	R	R	R	R	R
2B	19845335	BS00109330_51	T	C	C	C	R	R	R	R	R	R	R	R	R	R	R	R
2B	20987055	IAAV5802	C	A	A	A	R	R	R	R	R	R	R	R	R	R	R	R
2B	21216431	BS00038498_51	G	A	A	A	R	R	R	R	R	R	R	R	R	R	R	R
2B	21665745	AX-94679104	C	A	A	A	R	R	R	R	R	R	R	R	R	R	R	R
2B	25252766	Ra_c27275_627	C	A	A	A	R	R	R	R	R	R	R	R	R	R	R	R
2B	25483895	Excalibur_c46590_363	C	T	T	T	R	R	R	R	R	R	R	R	R	R	R	R
2B	25485921	BS00100939_51	T	C	C	C	R	R	R	R	R	R	R	R	R	R	R	R
2B	26946457	Tdurum_contig54634_815	G	A	A	A	R	R	R	R	R	R	R	R	R	R	R	R
2B	36967472	wsnp_Ku_c4962_8872507	C	T	C	T	R	R	R	R	R	R	R	R	R	R	R	R
2B	39177234	RAC875_c1755_971	C	T	C	T	R	R	R	R	R	R	R	R	R	R	R	R
2B	40338257	wsnp_Ku_c3663_6748611	A	G	G	G	R	R	R	R	R	R	R	R	R	R	R	R
2B	43461559	BobWhite_rep_c63363_160	T	C	T	C	R	R	R	R	R	R	R	R	R	R	R	R
2B	44229405	BobWhite_rep_c65082_84	A	G	A	G	R	R	R	R	R	R	R	R	R	R	R	R
2B	44302504	BS00022950_51	G	A	G	A	R	R	R	R	R	R	R	R	R	R	R	R
2B	44807063	Excalibur_c21220_88	T	C	T	C	R	R	R	R	R	R	R	R	R	R	R	R
2B	45430594	Ku_c41677_924	T	C	T	C	R	R	R	R	R	R	R	R	R	R	R	R
2B	47205617	RAC875_c17720_436	T	C	T	C	R	R	R	R	R	R	R	R	R	R	R	R
2B	48628717	Excalibur_c20196_503	A	G	G	G	R	R	R	R	R	R	R	R	R	R	R	R
2B	53248546	Kukri_c11318_591	G	A	G	A	R	R	R	R	R	R	R	R	R	R	R	R
2B	53876724	BS00009807_51	C	T	C	T	R	R	R	R	R	R	R	R	R	R	R	R
2B	53877109	IAAV3165	A	G	A	G	R	R	R	R	R	R	R	R	R	R	R	R
2B	54204139	wsnp_Ex_c10596_17293192	C	T	C	T	R	R	R	R	R	R	R	R	R	R	R	R
2B	54659886	wsnp_Ra_c407_862316	T	C	T	C	R	R	R	R	R	R	R	R	R	R	R	R
2B	56145387	AX-94842402	A	C	A	C	R	R	R	R	R	R	R	R	R	R	R	R
2B	58281740	Kukri_c26288_419	T	C	C	C	R	R	R	R	R	R	R	R	R	R	R	R
2B	59561860	IACX1098	A	G	G	G	R	R	R	R	R	R	R	R	R	R	R	R
2B	63234416	wsnp_Ex_c21092_30220342	A	G	G	G	R	R	R	R	R	R	R	R	R	R	R	R
2B	63235444	BobWhite_c41535_52	T	C	T	C	R	R	R	R	R	R	R	R	R	R	R	R
2B	69423667	RAC875_c26469_480	C	T	T	T	R	R	R	R	R	R	R	R	R	R	R	R
2B	69558942	AX-94388622	T	C	T	C	R	R	R	R	R	R	R	R	R	R	R	R
2B	69798065	RAC875_c34516_316	T	C	C	C	R	R	R	R	R	R	R	R	R	R	R	R
2B	69893619	AX-94500296	T	A	A	A	R	R	R	R	R	R	R	R	R	R	R	R
2B	75945476	BobWhite_c31129_60	T	C	T	C	R	R	R	R	R	R	R	R	R	R	R	R
2B	76128650	Kukri_rep_c107572_121	G	A	G	A	R	R	R	R	R	R	R	R	R	R	R	R
2B	77153323	Tdurum_contig45255_3473	T	C	T	C	R	R	R	R	R	R	R	R	R	R	R	R
2B	77156243	Kukri_rep_c69803_82	T	C	T	C	R	R	R	R	R	R	R	R	R	R	R	R
2B	77157279	Kukri_c12368_82	C	A	C	A	R	R	R	R	R	R	R	R	R	R	R	R
2B	77157378	RAC875_c22429_249	A	G	A	G	R	R	R	R	R	R	R	R	R	R	R	R
2B	80465477	BS00010055_51	G	A	G	A	R	R	R	R	R	R	R	R	R	R	R	R
2B	86897279	AX-94639471	G	A	G	A	R	R	R	R	R	R	R	R	R	R	R	R
2B	95531184	AX-94430027	T	C	C	C	R	R	R	R	R	R	R	R	R	R	R	R
2B	95606025	AX-95231094	G	C	C	C	R	R	R	R	R	R	R	R	R	R	R	R
2B	97707169	GENE-1741_103	G	A	G	A	R	R	R	R	R	R	R	R	R	R	R	R
2B	98115776	RAC875_c86069_65	A	G	G	G	R	R	R	R	R	R	R	R	R	R	R	R
2B	98118066	AX-95108394	T	C	T	C	R	R	R	R	R	R	R	R	R	R	R	R
2B	99846034	BS00023221_51	A	G	G	G	R	R	R	R	R	R	R	R	R	R	R	R
2B	100011646	Tdurum_contig62458_179	C	T	T	T	R	R	R	R	R	R	R	R	R	R	R	R
2B	100802668	IACX6223	C	T	T	T	R	R	R	R	R	R	R	R	R	R	R	R
2B	102586468	Kukri_c36879_83	A	G	G	G	R	R	R	R	R	R	R	R	R	R	R	R
2B	104148948	BS00067337_51	C	T	T	T	R	R	R	R	R	R	R	R	R	R	R	R
2B	104149908	Tdurum_contig30989_79	A	G	A	G	R	R	R	R	R	R	R	R	R	R	R	R
2B	104298213	wsnp_Ku_c12022_19520410	A	G	G	G	R	R	R	R	R	R	R	R	R	R	R	R
2B	104399554	CAP7_c1018_75	C	T	T	T	R	R	R	R	R	R	R	R	R	R	R	R
2B	104890034	Excalibur_c12135_100	C	T	T	T	R	R	R	R	R	R	R	R	R	R	R	R
2B	105326272	Tdurum_contig59780_988	A	C	M	C	R	R	R	R	R	R	R	R	R	R	R	R
2B	106674510	BS00043099_51	A	C	A	C	R	R	R	R	R	R	R	R	R	R	R	R
2B	106677533	wsnp_JD_c12687_12877994	C	T	C	T	R	R	R	R	R	R	R	R	R	R	R	R
2B	106679036	wsnp_Ex_c741_1456698	G	A	G	A	R	R	R	R	R	R	R	R	R	R	R	R
2B	106679116	tplb0045o20_1168	C	T	C	T	R	R	R	R	R	R	R	R	R	R	R	R
2B	106683378	tplb0045o20_699	A	G	A	G	R	R	R	R	R	R	R	R	R	R	R	R
2B	107031814	BS00038217_51	T	C	T	C	R	R	R	R	R	R	R	R	R	R	R	R
2B	107031818	BS00038218_51	C	T	C	T	R	R	R	R	R	R	R	R	R	R	R	R
2B	107169896	Excalibur_c43482_141	A	G	A	G	R	R	R	R	R	R	R	R	R	R	R	R
2B	110018946	RAC875_c3302_1411	T	C	T	C	R	R	R	R	R	R	R	R	R	R	R	R
2B	110019543	wsnp_Ex_c5239_9272511	A	G	A	G	R	R	R	R	R	R	R	R	R	R	R	R
2B	110945198	Tdurum_contig62852_302	C	T	C	T	R	R	R	R	R	R	R	R	R	R	R	R
2B	110946242	Excalibur_c25430_183	T	C	T	C	R	R	R	R	R	R	R	R	R	R	R	R
2B	110959323	BobWhite_c36072_272	G	A	A	A	R	R	R	R	R	R	R	R	R	R	R	R
2B	111134250	wsnp_Ex_rep_c67391_65971023	A	G	G	G	R	R	R	R	R	R	R	R	R	R	R	R
2B	111134384	BS00079213_51	T	C	T	C	R	R	R	R	R	R	R	R	R	R	R	R
2B	112254944	Tdurum_contig7800_228	T	C	C	C	R	R	R	R	R	R	R	R	R	R	R	R
2B	112255206	BS00071690_51	A	G	G	G	R	R	R	R	R	R	R	R	R	R	R	R
2B	112532509	AX-94657721	G	T	T	T	R	R	R	R	R	R	R	R	R	R	R	R
2B	112540009	BS00110319_51	T	G	G	G	R	R	R	R	R	R	R	R	R	R	R	R
2B	112540109	BS00110442_51	A	C	C	C	R	R	R	R	R	R	R	R	R	R	R	R
2B	112925623	Tdurum_contig82821_324	C	T	T	T	R	R	R	R	R	R	R	R	R	R	R	R
2B	112929599	Kukri_c4790_154	C	T	T	T	R	R	R	R	R	R	R	R	R	R	R	R
2B	112995038	Kukri_rep_c85389_715	T	C	C	C	R	R	R	R	R	R	R	R	R	R	R	R
2B	115530291	wsnp_JG_c609_370792	G	A	A	A	R	R	R	R	R	R	R	R	R	R	R	R
2B	116699565	Kukri_c9102_84	C	T	T	T	R	R	R	R	R	R	R	R	R	R	R	R
2B	116716841	Excalibur_c22315_894	C	T	T	T	R	R	R	R	R	R	R	R	R	R	R	R
2B	117118704	Excalibur_c40056_59	G	A	G	A	R	R	R	R	R	R	R	R	R	R	R	R
2B	124022896	wsnp_Ex_c31274_40086873	T	C	C	C	R	R	R	R	R	R	R	R	R	R	R	R
2B	124024364	GENE-0767_62	G	T	T	T	R	R	R	R	R	R	R	R	R	R	R	R
2B	124280595	BobWhite_c38833_197	G	A	A	A	R	R	R	R	R	R	R	R	R	R	R	R
2B	124650890	Ku_c4042_576	T	C	C	C	R	R	R	R	R	R	R	R	R	R	R	R
2B	125073113	wsnp_Ex_c269_517710	T	C	C	C	R	R	R	R	R	R	R	R	R	R	R	R
2B	125073834	wsnp_Ex_c269_518324	G	A	A	A	R	R	R	R	R	R	R	R	R	R	R	R
2B	125502460	IAAV2480	A	G	G	G	R	R	R	R	R	R	R	R	R	R	R	R
2B	127772975	wsnp_BE497494B_Ta_2_1	A	C	C	C	R	R	R	R	R	R	R	R	R	R	R	R
2B	127778854	wsnp_CAP11_c3947_1866837	A	G	G	G	R	R	R	R	R	R	R	R	R	R	R	R
2B	127779004	BS00003404_51	T	C	C	C	R	R	R	R	R	R	R	R	R	R	R	R
2B	129145085	BobWhite_c10238_127	T	C	C	C	R	R	R	R	R	R	R	R	R	R	R	R
2B	135400448	BobWhite_c6166_319	T	C	C	C	R	R	R	R	R	R	R	R	R	R	R	R
2B	138101451	wsnp_CAP7_rep_c12606_5316797	A	G	G	G	R	R	R	R	R	R	R	R	R	R	R	R
2B	139615557	Ku_c23446_2209	G	A	A	A	R	R	R	R	R	R	R	R	R	R	R	R
2B	139777612	JD_c39990_130	A	G	G	G	R	R	R	R	R	R	R	R	R	R	R	R
2B	142788715	Excalibur_c13339_561	C	T	T	T	R	R	R	R	R	R	R	R	R	R	R	R
2B	142791383	BobWhite_c45336_130	T	C	C	C	R	R	R	R	R	R	R	R	R	R	R	R
2B	143020221	Jagger_c4412_265	C	A	C	A	R	R	R	R	R	R	R	R	R	R	R	R
2B	143020407	Tdurum_contig98206_211	A	G	G	G	R	R	R	R	R	R	R	R	R	R	R	R
2B	143020785	RAC875_rep_c72435_90	A	G	A	G	R	R	R	R	R	R	R	R	R	R	R	R
2B	144933245	wsnp_Ku_c11665_18999583	G	A	A	A	R	R	R	R	R	R	R	R	R	R	R	R
2B	145631583	wsnp_BE499478B_Ta_2_1	T	C	C	C	R	R	R	R	R	R	R	R	R	R	R	R
2B	146377098	BS00022949_51	C	T	T	T	R	R	R	R	R	R	R	R	R	R	R	R
2B	147198598	RFL_Contig1385_326	A	G	G	G	R	R	R	R	R	R	R	R	R	R	R	R
2B	147206461	RAC875_c31252_173	T	G	G	G	R	R	R	R	R	R	R	R	R	R	R	R
2B	148197982	RAC875_c15649_1101	T	C	C	C	R	R	R	R	R	R	R	R	R	R	R	R
2B	148475652	BS00022417_51	G	A	A	A	R	R	R	R	R	R	R	R	R	R	R	R
2B	150122004	GENE-4359_102	G	A	A	A	R	R	R	R	R	R	R	R	R	R	R	R
2B	150343078	wsnp_Ku_c4507_8157580	A	G	G	G	R	R	R	R	R	R	R	R	R	R	R	R
2B	152451075	wsnp_BF202681B_Ta_2_2	C	A	A	A	R	R	R	R	R	R	R	R	R	R	R	R
2B	152532208	Kukri_c9387_372	G	A	A	A	R	R	R	R	R	R	R	R	R	R	R	R
2B	152532467	Kukri_c9387_112	T	G	G	G	R	R	R	R	R	R	R	R	R	R	R	R
2B	153915661	BS00022940_51	A	G	G	G	R	R	R	R	R	R	R	R	R	R	R	R
2B	157284752	RFL_Contig1483_1765	C	T	C	T	R	R	R	R	R	R	R	R	R	R	R	R
2B	157730457	Tdurum_contig71387_65	A	C	A	C	R	R	R	R	R	R	R	R	R	R	R	R
2B	158115545	BobWhite_c662_148	G	A	G	A	R	R	R	R	R	R	R	R	R	R	R	R
2B	158755568	wsnp_Ku_c13905_22034406	A	G	A	G	R	R	R	R	R	R	R	R	R	R	R	R
2B	159263761	wsnp_Ra_c16822_25566950	A	C	A	C	R	R	R	R	R	R	R	R	R	R	R	R
2B	159359689	RAC875_c47353_350	C	T	C	T	R	R	R	R	R	R	R	R	R	R	R	R
2B	159731824	AX-94697510	G	C	G	C	R	R	R	R	R	R	R	R	R	R	R	R
2B	159801795	AX-95022624	A	G	G	G	R	R	R	R	R	R	R	R	R	R	R	R
2B	160550214	AX-95247247	T	G	G	G	R	R	R	R	R	R	R	R	R	R	R	R
2B	162930204	Ra_c4397_542	A	C	C	C	R	R	R	R	R	R	R	R	R	R	R	R
2B	163838224	wsnp_Ex_c9248_15372536	T	C	C	C	R	R	R	R	R	R	R	R	R	R	R	R
2B	163841630	BS00092273_51	T	G	G	G	R	R	R	R	R	R	R	R	R	R	R	R
2B	163865035	wsnp_Ex_c45094_50985067	G	A	A	A	R	R	R	R	R	R	R	R	R	R	R	R
2B	164969617	Ku_c7740_879	T	C	T	C	R	R	R	R	R	R	R	R	R	R	R	R
2B	166279499	TA005635-0459	T	C	C	C	R	R	R	R	R	R	R	R	R	R	R	R
2B	166333227	RAC875_c7827_218	C	T	T	T	R	R	R	R	R	R	R	R	R	R	R	R
2B	168545439	BS00070091_51	T	C	C	C	R	R	R	R	R	R	R	R	R	R	R	R
2B	169762301	wsnp_Ku_c15336_23908130	G	A	A	A	R	R	R	R	R	R	R	R	R	R	R	R
2B	170332738	Kukri_c34353_821	C	T	C	T	R	R	R	R	R	R	R	R	R	R	R	R
2B	170883542	Excalibur_c83705_247	G	T	G	T	R	R	R	R	R	R	R	R	R	R	R	R
2B	172371901	RAC875_c32503_134	G	A	A	A	R	R	R	R	R	R	R	R	R	R	R	R
2B	172705654	BS00031814_51	T	C	C	C	R	R	R	R	R	R	R	R	R	R	R	R
2B	173127411	IAAV2018	A	G	A	G	R	R	R	R	R	R	R	R	R	R	R	R
2B	179522319	Kukri_c42244_809	T	C	Y	C	R	R	R	R	R	R	R	R	R	R	R	R
2B	182450453	BS00011039_51	A	G	G	G	R	R	R	R	R	R	R	R	R	R	R	R
2B	183668481	RAC875_c19210_348	A	C	C	C	R	R	R	R	R	R	R	R	R	R	R	R
2B	185535483	wsnp_JD_c1236_1789566	G	A	A	A	R	R	R	R	R	R	R	R	R	R	R	R
2B	186459711	wsnp_JD_c4699_5834958	G	A	G	A	R	R	R	R	R	R	R	R	R	R	R	R
2B	187521712	RAC875_c50245_120	A	G	G	G	R	R	R	R	R	R	R	R	R	R	R	R
2B	187817662	wsnp_JD_c6350_7516597	T	C	C	C	R	R	R	R	R	R	R	R	R	R	R	R
2B	188063170	AX-94402375	T	C	C	C	R	R	R	R	R	R	R	R	R	R	R	R
2B	191455353	wsnp_Ex_c3764_6853627	C	T	T	T	R	R	R	R	R	R	R	R	R	R	R	R
2B	194581314	AX-94777009	C	T	T	T	R	R	R	R	R	R	R	R	R	R	R	R
2B	195313771	wsnp_Ra_c46023_52004149	G	A	A	A	R	R	R	R	R	R	R	R	R	R	R	R
2B	196636288	Excalibur_c16646_1254	T	C	C	C	R	R	R	R	R	R	R	R	R	R	R	R
2B	198038962	wsnp_Ex_c38739_46195930	T	C	C	C	R	R	R	R	R	R	R	R	R	R	R	R
2B	205359092	RAC875_c8045_231	T	C	T	C	R	R	R	R	R	R	R	R	R	R	R	R
2B	205965265	RFL_Contig5290_1493	A	C	A	C	R	R	R	R	R	R	R	R	R	R	R	R
2B	209001145	RAC875_c5080_915	G	A	A	A	R	R	R	R	R	R	R	R	R	R	R	R
2B	209005180	Kukri_rep_c69267_496	C	T	T	T	R	R	R	R	R	R	R	R	R	R	R	R
2B	209687692	Ku_c6546_718	C	T	T	T	R	R	R	R	R	R	R	R	R	R	R	R
2B	213284917	wsnp_Ex_c7003_12065828	G	A	G	A	R	R	R	R	R	R	R	R	R	R	R	R
2B	213285271	wsnp_Ex_c7003_12065567	G	A	A	A	R	R	R	R	R	R	R	R	R	R	R	R
2B	213287942	RAC875_c3752_890	G	A	G	A	R	R	R	R	R	R	R	R	R	R	R	R
2B	214565393	wsnp_Ex_c51352_55323092	A	C	C	C	R	R	R	R	R	R	R	R	R	R	R	R
2B	214572307	BobWhite_c892_73	C	T	T	T	R	R	R	R	R	R	R	R	R	R	R	R
2B	215542345	wsnp_Ex_c1873_3531947	C	T	T	T	R	R	R	R	R	R	R	R	R	R	R	R
2B	215909976	RFL_Contig356_812	A	G	G	G	R	R	R	R	R	R	R	R	R	R	R	R
2B	216214299	wsnp_Ex_c22946_32163010	G	A	A	A	R	R	R	R	R	R	R	R	R	R	R	R
2B	216214896	wsnp_Ku_rep_c73313_72887199	A	G	G	G	R	R	R	R	R	R	R	R	R	R	R	R
2B	216214979	wsnp_BG263521B_Ta_2_1	C	T	T	T	R	R	R	R	R	R	R	R	R	R	R	R
2B	217588178	IAAV6765	A	C	C	C	R	R	R	R	R	R	R	R	R	R	R	R
2B	218203770	wsnp_Ex_c15089_23270614	C	T	T	T	R	R	R	R	R	R	R	R	R	R	R	R
2B	218203831	wsnp_RFL_Contig1418_565105	C	T	T	T	R	R	R	R	R	R	R	R	R	R	R	R
2B	218591748	wsnp_Ex_c22423_31615798	A	C	C	C	R	R	R	R	R	R	R	R	R	R	R	R
2B	219563620	Kukri_rep_c68124_672	A	G	A	G	R	R	R	R	R	R	R	R	R	R	R	R
2B	226183587	AX-95192394	A	G	G	G	R	R	R	R	R	R	R	R	R	R	R	R
2B	234610852	RAC875_c56101_368	T	C	T	C	R	R	R	R	R	R	R	R	R	R	R	R
2B	235078478	RAC875_c4203_382	A	G	G	G	R	R	R	R	R	R	R	R	R	R	R	R
2B	235711541	RAC875_c18463_156	T	C	C	C	R	R	R	R	R	R	R	R	R	R	R	R
2B	237420008	RAC875_c30936_411	A	C	C	C	R	R	R	R	R	R	R	R	R	R	R	R
2B	237421934	BobWhite_c5852_685	A	G	G	G	R	R	R	R	R	R	R	R	R	R	R	R
2B	239062664	Kukri_c9507_95	A	C	C	C	R	R	R	R	R	R	R	R	R	R	R	R
2B	240330066	Excalibur_c25921_230	C	T	T	T	R	R	R	R	R	R	R	R	R	R	R	R
2B	242534109	TA004199-0831	G	A	A	A	R	R	R	R	R	R	R	R	R	R	R	R
2B	246731641	CAP12_c2565_239	G	A	A	A	R	R	R	R	R	R	R	R	R	R	R	R
2B	248776526	Kukri_c26474_540	G	T	T	T	R	R	R	R	R	R	R	R	R	R	R	R
2B	248855858	Excalibur_c584_726	C	T	T	T	R	R	R	R	R	R	R	R	R	R	R	R
2B	249954288	Kukri_c48787_108	G	A	A	A	R	R	R	R	R	R	R	R	R	R	R	R
2B	251084590	RAC875_s109189_188	T	C	C	C	R	R	R	R	R	R	R	R	R	R	R	R
2B	252232688	wsnp_RFL_Contig3802_4108582	T	C	C	C	R	R	R	R	R	R	R	R	R	R	R	R
2B	252378503	Excalibur_c65830_82	G	A	A	A	R	R	R	R	R	R	R	R	R	R	R	R
2B	252382614	RAC875_c57938_94	G	A	A	A	R	R	R	R	R	R	R	R	R	R	R	R
2B	252543041	Excalibur_c39184_251	A	G	G	G	R	R	R	R	R	R	R	R	R	R	R	R
2B	383309121	BS00062485_51	T	G	T	G	R	R	R	R	R	R	R	R	R	R	R	R
2B	392300400	wsnp_Ex_c47661_52802548	G	A	G	A	R	R	R	R	R	R	R	R	R	R	R	R
2B	408712324	wsnp_Ex_c10279_16851747	C	T	C	T	R	R	R	R	R	R	R	R	R	R	R	R
2B	415422442	Kukri_c2507_962	A	C	A	C	R	R	R	R	R	R	R	R	R	R	R	R
2B	422388303	Kukri_c26645_254	T	C	T	C	R	R	R	R	R	R	R	R	R	R	R	R
2B	425346660	wsnp_Ex_rep_c103248_88252209	C	T	C	T	R	R	R	R	R	R	R	R	R	R	R	R
2B	425346732	wsnp_Ex_rep_c103248_88252281	C	A	C	A	R	R	R	R	R	R	R	R	R	R	R	R
2B	425346810	Excalibur_rep_c111672_114	G	A	G	A	R	R	R	R	R	R	R	R	R	R	R	R
2B	425532650	wsnp_Ex_rep_c69928_68889568	C	T	C	T	R	R	R	R	R	R	R	R	R	R	R	R
2B	425534675	wsnp_Ku_rep_c71678_71421327	T	C	T	C	R	R	R	R	R	R	R	R	R	R	R	R
2B	425601259	wsnp_CAP11_c307_255609	C	T	C	T	R	R	R	R	R	R	R	R	R	R	R	R
2B	425995745	Excalibur_rep_c106537_63	T	C	T	C	R	R	R	R	R	R	R	R	R	R	R	R
2B	425996679	wsnp_Ex_c52405_56014689	G	A	G	A	R	R	R	R	R	R	R	R	R	R	R	R
2B	431218016	RAC875_c9122_395	T	C	T	C	R	R	R	R	R	R	R	R	R	R	R	R
2B	431332040	BobWhite_c3693_85	C	A	C	A	R	R	R	R	R	R	R	R	R	R	R	R
2B	434047360	wsnp_Ex_c51661_55533018	G	A	G	A	R	R	R	R	R	R	R	R	R	R	R	R
2B	436506451	BobWhite_c1654_440	T	C	T	C	R	R	R	R	R	R	R	R	R	R	R	R
2B	438204344	Kukri_c49219_76	T	C	T	C	R	R	R	R	R	R	R	R	R	R	R	R
2B	440368969	Jagger_c7212_85	T	C	T	C	R	R	R	R	R	R	R	R	R	R	R	R
2B	441387237	Ra_c6266_140	T	C	T	C	R	R	R	R	R	R	R	R	R	R	R	R
2B	441387240	Ra_c6266_136	G	A	G	A	R	R	R	R	R	R	R	R	R	R	R	R
2B	441995376	RAC875_c60230_122	C	T	C	T	R	R	R	R	R	R	R	R	R	R	R	R
2B	442259784	tplb0034a02_1566	A	G	A	G	R	R	R	R	R	R	R	R	R	R	R	R
2B	442987903	wsnp_Ex_rep_c66524_64799410	T	C	T	C	R	R	R	R	R	R	R	R	R	R	R	R
2B	442994593	wsnp_Ex_rep_c108679_91802578	A	G	A	G	R	R	R	R	R	R	R	R	R	R	R	R
2B	443636430	IAAV3255	G	T	G	T	R	R	R	R	R	R	R	R	R	R	R	R
2B	451880465	BS00066545_51	A	G	A	G	R	R	R	R	R	R	R	R	R	R	R	R
2B	452295306	wsnp_JD_c352_546108	G	A	G	A	R	R	R	R	R	R	R	R	R	R	R	R
2B	452789009	Kukri_c8595_953	C	T	C	T	R	R	R	R	R	R	R	R	R	R	R	R
2B	456085803	BobWhite_c31523_130	T	C	T	C	R	R	R	R	R	R	R	R	R	R	R	R
2B	456426902	BobWhite_c31986_324	T	C	T	C	R	R	R	R	R	R	R	R	R	R	R	R
2B	458261524	BobWhite_c27816_523	T	C	T	C	R	R	R	R	R	R	R	R	R	R	R	R
2B	461608116	wsnp_Ex_c65790_64067038	G	A	G	A	R	R	R	R	R	R	R	R	R	R	R	R
2B	462040929	RAC875_c46788_60	T	C	T	C	R	R	R	R	R	R	R	R	R	R	R	R
2B	462047010	Kukri_c17062_618	A	G	A	G	R	R	R	R	R	R	R	R	R	R	R	R
2B	474980615	wsnp_be499362B_Td_2_1	A	C	C	C	R	R	R	R	R	R	R	R	R	R	R	R
2B	523980896	BobWhite_c9351_274	G	A	A	A	R	R	R	R	R	R	R	R	R	R	R	R
2B	524464654	Ra_c15365_530	C	A	A	A	R	R	R	R	R	R	R	R	R	R	R	R
2B	525347512	wsnp_CAP7_c1453_728076	T	C	C	C	R	R	R	R	R	R	R	R	R	R	R	R
2B	528712888	Tdurum_contig12836_418	C	A	A	A	R	R	R	R	R	R	R	R	R	R	R	R
2B	529939516	Ra_c9190_1384	G	A	A	A	R	R	R	R	R	R	R	R	R	R	R	R
2B	530934626	Tdurum_contig64416_441	G	A	G	A	R	R	R	R	R	R	R	R	R	R	R	R
2B	531614010	Jagger_c1810_163	A	G	G	G	R	R	R	R	R	R	R	R	R	R	R	R
2B	541548345	wsnp_Ex_c17700_26446810	G	A	A	A	R	R	R	R	R	R	R	R	R	R	R	R
2B	543195138	wsnp_Ex_c25217_34481787	C	T	T	T	R	R	R	R	R	R	R	R	R	R	R	R
2B	543195476	AX-94393508	A	G	G	G	R	R	R	R	R	R	R	R	R	R	R	R
2B	544115864	CAP11_c1476_128	G	A	A	A	R	R	R	R	R	R	R	R	R	R	R	R
2B	546291638	Ra_c111671_555	G	A	G	A	R	R	R	R	R	R	R	R	R	R	R	R
2B	546292858	RAC875_c29716_871	A	G	A	G	R	R	R	R	R	R	R	R	R	R	R	R
2B	546370901	AX-94507617	A	C	C	C	R	R	R	R	R	R	R	R	R	R	R	R
2B	546862822	Jagger_c6853_60	A	G	G	G	R	R	R	R	R	R	R	R	R	R	R	R
2B	553143130	RFL_Contig4718_1269	G	A	G	A	R	R	R	R	R	R	R	R	R	R	R	R
2B	554053510	AX-94538855	G	A	G	A	R	R	R	R	R	R	R	R	R	R	R	R
2B	558409720	RFL_Contig2290_184	C	T	T	T	R	R	R	R	R	R	R	R	R	R	R	R
2B	559660120	TA006140-0798	C	T	T	T	R	R	R	R	R	R	R	R	R	R	R	R
2B	560035449	BobWhite_c16130_362	C	T	T	T	R	R	R	R	R	R	R	R	R	R	R	R
2B	562532812	wsnp_BE490763B_Ta_2_1	A	G	A	G	R	R	R	R	R	R	R	R	R	R	R	R
2B	562532843	wsnp_BE490763B_Ta_2_2	T	C	T	C	R	R	R	R	R	R	R	R	R	R	R	R
2B	563651016	Excalibur_c114791_328	T	C	C	C	R	R	R	R	R	R	R	R	R	R	R	R
2B	578758735	AX-94408488	C	T	C	T	R	R	R	R	R	R	R	R	R	R	R	R
2B	589986322	BS00035335_51	G	A	G	A	R	R	R	R	R	R	R	R	R	R	R	R
2B	590591704	IAAV5350	A	C	A	C	R	R	R	R	R	R	R	R	R	R	R	R
2B	591667614	BS00091068_51	C	A	C	A	R	R	R	R	R	R	R	R	R	R	R	R
2B	591684266	wsnp_Ex_rep_c67543_66165372	G	T	T	T	R	R	R	R	R	R	R	R	R	R	R	R
2B	593165309	BS00093993_51	T	C	C	C	R	R	R	R	R	R	R	R	R	R	R	R
2B	598877719	RAC875_c14775_1048	T	C	T	C	R	R	R	R	R	R	R	R	R	R	R	R
2B	603384631	AX-94853276	T	C	C	C	R	R	R	R	R	R	R	R	R	R	R	R
2B	608458994	wsnp_Ku_c12037_19549078	G	A	G	A	R	R	R	R	R	R	R	R	R	R	R	R
2B	608663100	CAP12_c2472_60	G	A	G	A	R	R	R	R	R	R	R	R	R	R	R	R
2B	608718366	Ex_c2510_477	G	A	A	A	R	R	R	R	R	R	R	R	R	R	R	R
2B	608825313	RAC875_c36614_344	G	A	A	A	R	R	R	R	R	R	R	R	R	R	R	R
2B	608950506	wsnp_Ex_c1758_3326792	T	C	C	C	R	R	R	R	R	R	R	R	R	R	R	R
2B	609520618	wsnp_Ra_c28955_38371323	T	C	C	C	R	R	R	R	R	R	R	R	R	R	R	R
2B	611425576	IAAV3303	A	G	G	G	R	R	R	R	R	R	R	R	R	R	R	R
2B	612405513	AX-94728604	C	G	G	G	R	R	R	R	R	R	R	R	R	R	R	R
2B	612640382	RAC875_c7540_366	C	T	T	T	R	R	R	R	R	R	R	R	R	R	R	R
2B	612691244	Excalibur_c6807_1155	T	C	C	C	R	R	R	R	R	R	R	R	R	R	R	R
2B	612695254	wsnp_Ex_rep_c68194_66973531	G	A	A	A	R	R	R	R	R	R	R	R	R	R	R	R
2B	612699336	Excalibur_rep_c67411_210	T	C	C	C	R	R	R	R	R	R	R	R	R	R	R	R
2B	613308586	Excalibur_c5064_765	A	G	G	G	R	R	R	R	R	R	R	R	R	R	R	R
2B	613697850	Kukri_c24669_51	C	A	A	A	R	R	R	R	R	R	R	R	R	R	R	R
2B	630354697	BS00070861_51	A	G	A	G	R	R	R	R	R	R	R	R	R	R	R	R
2B	634086529	TA002671-0128-w	T	G	G	G	R	R	R	R	R	R	R	R	R	R	R	R
2B	634478495	BS00064528_51	T	C	C	C	R	R	R	R	R	R	R	R	R	R	R	R
2B	635555506	CAP7_rep_c5636_102	T	G	T	G	R	R	R	R	R	R	R	R	R	R	R	R
2B	635787111	wsnp_Ex_c24711_33964543	A	C	A	C	R	R	R	R	R	R	R	R	R	R	R	R
2B	635928482	BS00041922_51	T	C	T	C	R	R	R	R	R	R	R	R	R	R	R	R
2B	636114886	wsnp_JD_c52_87219	G	A	G	A	R	R	R	R	R	R	R	R	R	R	R	R
2B	636541176	Kukri_c40621_513	A	G	G	G	R	R	R	R	R	R	R	R	R	R	R	R
2B	637344545	BobWhite_rep_c50458_213	A	G	A	G	R	R	R	R	R	R	R	R	R	R	R	R
2B	637344661	Excalibur_c11392_1193	G	A	G	A	R	R	R	R	R	R	R	R	R	R	R	R
2B	642344062	BS00012036_51	T	C	C	C	R	R	R	R	R	R	R	R	R	R	R	R
2B	643233901	Ra_c68109_376	G	A	A	A	R	R	R	R	R	R	R	R	R	R	R	R
2B	643400114	TA002269-1202	T	G	G	G	R	R	R	R	R	R	R	R	R	R	R	R
2B	644111784	wsnp_BF473744B_Ta_2_2	G	T	T	T	R	R	R	R	R	R	R	R	R	R	R	R
2B	644113494	Ra_c71978_532	T	C	C	C	R	R	R	R	R	R	R	R	R	R	R	R
2B	646892139	AX-94392210	A	C	C	C	R	R	R	R	R	R	R	R	R	R	R	R
2B	648273466	Tdurum_contig12459_491	T	C	T	C	R	R	R	R	R	R	R	R	R	R	R	R
2B	651614513	BS00105409_51	A	G	G	G	R	R	R	R	R	R	R	R	R	R	R	R
2B	652476351	Excalibur_c3762_715	T	C	C	C	R	R	R	R	R	R	R	R	R	R	R	R
2B	654475430	AX-94588421	A	G	G	G	R	R	R	R	R	R	R	R	R	R	R	R
2B	654774987	IAAV7841	G	A	A	A	R	R	R	R	R	R	R	R	R	R	R	R
2B	656863779	BS00079013_51	T	C	T	C	R	R	R	R	R	R	R	R	R	R	R	R
2B	656915994	wsnp_RFL_Contig3522_3685860	T	C	C	C	R	R	R	R	R	R	R	R	R	R	R	R
2B	657244997	RAC875_c3947_441	C	T	C	T	R	R	R	R	R	R	R	R	R	R	R	R
2B	657249935	BobWhite_c12134_1140	T	C	T	C	R	R	R	R	R	R	R	R	R	R	R	R
2B	658374888	wsnp_Ex_c922_1775246	C	T	C	T	R	R	R	R	R	R	R	R	R	R	R	R
2B	660832514	Excalibur_rep_c108225_302	A	G	A	G	R	R	R	R	R	R	R	R	R	R	R	R
2B	660930502	Tdurum_contig68666_570	G	A	G	A	R	R	R	R	R	R	R	R	R	R	R	R
2B	660935887	Kukri_c49010_266	C	T	C	T	R	R	R	R	R	R	R	R	R	R	R	R
2B	660936153	BS00009247_51	T	C	T	C	R	R	R	R	R	R	R	R	R	R	R	R
2B	661599923	BobWhite_c5543_492	G	A	G	A	R	R	R	R	R	R	R	R	R	R	R	R
2B	661862283	Tdurum_contig59522_262	C	T	C	T	R	R	R	R	R	R	R	R	R	R	R	R
2B	665165859	Tdurum_contig5691_596	G	A	G	A	R	R	R	R	R	R	R	R	R	R	R	R
2B	666017839	BS00080967_51	G	A	A	A	R	R	R	R	R	R	R	R	R	R	R	R
2B	666022236	Kukri_c18459_2622	T	C	C	C	R	R	R	R	R	R	R	R	R	R	R	R
2B	666909352	BS00083497_51	A	G	A	G	R	R	R	R	R	R	R	R	R	R	R	R
2B	668185648	BobWhite_c41676_137	C	T	T	T	R	R	R	R	R	R	R	R	R	R	R	R
2B	669451454	AX-94643003	A	G	G	G	R	R	R	R	R	R	R	R	R	R	R	R
2B	669754400	BS00046166_51	T	C	C	C	R	R	R	R	R	R	R	R	R	R	R	R
2B	671088521	Excalibur_c64983_65	T	C	T	C	R	R	R	R	R	R	R	R	R	R	R	R
2B	677865882	Excalibur_rep_c77221_93	T	C	Y	C	R	R	R	R	R	R	R	R	R	R	R	R
2B	681322209	wsnp_Ra_rep_c74497_72390803	A	G	G	G	R	R	R	R	R	R	R	R	R	R	R	R
2B	681498631	RAC875_c8197_810	T	C	C	C	R	R	R	R	R	R	R	R	R	R	R	R
2B	681498830	Excalibur_c40976_111	A	C	C	C	R	R	R	R	R	R	R	R	R	R	R	R
2B	681498830	Excalibur_c40976_87	T	C	C	C	R	R	R	R	R	R	R	R	R	R	R	R
2B	681500987	Tdurum_contig55699_246	A	G	G	G	R	R	R	R	R	R	R	R	R	R	R	R
2B	681501238	wsnp_Ex_c40976_47910672	C	T	C	T	R	R	R	R	R	R	R	R	R	R	R	R
2B	681502901	BS00059896_51	C	T	T	T	R	R	R	R	R	R	R	R	R	R	R	R
2B	681826550	BS00023124_51	C	T	T	T	R	R	R	R	R	R	R	R	R	R	R	R
2B	681827056	wsnp_Ex_c20182_29230528	T	C	faNILed	C	R	R	R	R	R	R	R	R	R	R	R	R
2B	682330817	BS00081231_51	C	T	C	T	R	R	R	R	R	R	R	R	R	R	R	R
2B	683747619	BobWhite_c8253_397	A	G	G	G	R	R	R	R	R	R	R	R	R	R	R	R
2B	683764185	BobWhite_rep_c64049_232	T	C	C	C	R	R	R	R	R	R	R	R	R	R	R	R
2B	683765660	GENE-0966_173	C	T	T	T	R	R	R	R	R	R	R	R	R	R	R	R
2B	684125282	wsnp_Ra_c13679_21569624	T	C	C	C	R	R	R	R	R	R	R	R	R	R	R	R
2B	684126720	Excalibur_c76665_98	C	T	T	T	R	R	R	R	R	R	R	R	R	R	R	R
2B	690408095	Kukri_c84629_315	T	C	T	C	R	R	R	R	R	R	R	R	R	R	R	R
2B	690474410	AX-94671612	T	C	T	C	R	R	R	R	R	R	R	R	R	R	R	R
2B	690732816	Kukri_c19198_379	C	T	C	T	R	R	R	R	R	R	R	R	R	R	R	R
2B	691202122	BS00031253_51	G	A	G	A	R	R	R	R	R	R	R	R	R	R	R	R
2B	691372843	wsnp_Ex_c5123_9087869	T	C	T	C	R	R	R	R	R	R	R	R	R	R	R	R
2B	691373084	wsnp_Ex_c5123_9088111	G	A	G	A	R	R	R	R	R	R	R	R	R	R	R	R
2B	692115123	BS00046164_51	C	A	C	A	R	R	R	R	R	R	R	R	R	R	R	R
2B	692115134	BS00046165_51	T	C	T	C	R	R	R	R	R	R	R	R	R	R	R	R
2B	692116515	Excalibur_c36280_764	C	A	C	A	R	R	R	R	R	R	R	R	R	R	R	R
2B	694236148	Excalibur_c2819_2310	G	A	G	A	R	R	R	R	R	R	R	R	R	R	R	R
2B	694236913	Excalibur_c2819_1773	A	G	A	G	R	R	R	R	R	R	R	R	R	R	R	R
2B	694241122	BobWhite_c47357_535	G	A	G	A	R	R	R	R	R	R	R	R	R	R	R	R
2B	694370203	wsnp_Ex_c2203_4129271	C	T	C	T	R	R	R	R	R	R	R	R	R	R	R	R
2B	694370710	RAC875_c4465_549	A	G	A	G	R	R	R	R	R	R	R	R	R	R	R	R
2B	694371178	RAC875_c4465_81	G	A	G	A	R	R	R	R	R	R	R	R	R	R	R	R
2B	695454697	RAC875_c10132_462	A	C	C	C	R	R	R	R	R	R	R	R	R	R	R	R
2B	706565745	AX-94833805	C	T	T	T	R	R	R	R	R	R	R	R	R	R	R	R
2B	708086827	AX-94721968	C	T	T	T	R	R	R	R	R	R	R	R	R	R	R	R
2B	708088054	Tdurum_contig12879_320	G	T	G	T	R	R	R	R	R	R	R	R	R	R	R	R
2B	708090020	Tdurum_contig12879_1200	G	T	G	T	R	R	R	R	R	R	R	R	R	R	R	R
2B	708650272	tplb0024l03_910	T	C	C	C	R	R	R	R	R	R	R	R	R	R	R	R
2B	708650524	Excalibur_c80601_278	A	G	G	G	R	R	R	R	R	R	R	R	R	R	R	R
2B	708650554	Excalibur_c80601_308	A	G	G	G	R	R	R	R	R	R	R	R	R	R	R	R
2B	709751046	BS00047070_51	A	G	G	G	R	R	R	R	R	R	R	R	R	R	R	R
2B	710585855	BobWhite_c32938_264	T	C	C	C	R	R	R	R	R	R	R	R	R	R	R	R
2B	711796971	AX-94787485	C	G	G	G	R	R	R	R	R	R	R	R	R	R	R	R
2B	712714147	Excalibur_c2484_2113	C	T	T	T	R	R	R	R	R	R	R	R	R	R	R	R
2B	714509295	Tdurum_contig54784_485	A	G	G	G	R	R	R	R	R	R	R	R	R	R	R	R
2B	717747472	BS00063365_51	T	C	C	C	R	R	R	R	R	R	R	R	R	R	R	R
2B	717945624	IAAV1401	C	T	T	T	R	R	R	R	R	R	R	R	R	R	R	R
2B	718467265	AX-94547426	C	T	T	T	R	R	R	R	R	R	R	R	R	R	R	R
2B	718872959	AX-95201639	G	A	A	A	R	R	R	R	R	R	R	R	R	R	R	R
2B	720507426	wsnp_Ra_c3955_7262354	A	G	G	G	R	R	R	R	R	R	R	R	R	R	R	R
2B	720572557	AX-94386275	T	C	C	C	R	R	R	R	R	R	R	R	R	R	R	R
2B	722468731	Tdurum_contig56876_365	C	T	C	T	R	R	R	R	R	R	R	R	R	R	R	R
2B	722468927	BS00022674_51	T	C	T	C	R	R	R	R	R	R	R	R	R	R	R	R
2B	727366160	BS00065327_51	G	G	T	T	R	R	R	R	R	R	R	R	R	R	R	R
2B	729804616	BobWhite_c13525_262	T	C	C	C	R	R	R	R	R	R	R	R	R	R	R	R
2B	730539670	AX-95075852	G	G	A	A	R	R	R	R	R	R	R	R	R	R	R	R
2B	734171934	Tdurum_contig47_185	T	C	C	C	R	R	R	R	R	R	R	R	R	R	R	R
2B	734270236	Tdurum_contig71365_233	A	G	G	G	R	R	R	R	R	R	R	R	R	R	R	R
2B	740033490	wsnp_Ex_rep_c67838_66536117	A	G	G	G	R	R	R	H	R	R	R	R	R	R	R	R
2B	740409799	IAAV1776	T	C	C	C	R	R	R	H	R	R	R	R	R	R	R	R
2B	740410314	wsnp_Ex_c25943_35203857	A	G	G	G	R	R	R	H	R	R	R	R	R	R	R	R
2B	740926951	Ku_c3479_1035	C	T	T	T	R	R	R	R	R	R	R	R	R	R	R	R
2B	743750185	wsnp_JD_c12346_12606967	C	C	T	T	R	R	R	R	R	R	R	R	R	R	R	R
2B	743750902	RAC875_c66695_560	C	C	T	T	R	R	R	R	R	R	R	R	R	R	R	R
2B	743815228	BobWhite_c7050_792	C	C	T	T	R	R	R	R	R	R	R	R	R	R	R	R
2B	744973368	AX-94812268	A	G	G	G	R	R	R	R	R	R	R	R	R	R	R	R
2B	745029908	AX-95113483	G	G	A	A	R	R	R	R	R	R	R	R	R	R	R	R
2B	745568026	Excalibur_c10637_515	T	C	C	C	R	R	R	R	R	R	R	R	R	R	R	R
2B	745568185	BS00009060_51	A	C	C	C	R	R	R	R	R	R	R	R	R	R	R	R
2B	745924829	IAAV6288	G	T	T	T	R	R	R	R	R	R	R	R	R	R	R	R
2B	746257968	AX-95224864	T	C	C	C	R	R	R	R	R	R	R	R	R	R	R	R
2B	746872472	BS00010988_51	C	C	A	A	R	R	R	R	R	R	R	R	R	R	R	R
2B	746878032	Excalibur_c18966_804	G	G	A	A	R	R	R	R	R	R	R	R	R	R	R	R
2B	746878408	Excalibur_c18966_1008	A	A	G	G	R	R	R	R	R	R	R	R	R	R	R	R
2B	747037438	Jagger_c7991_95	T	T	C	C	R	R	R	R	R	R	R	R	R	R	R	R
2B	747937363	BS00030361_51	C	C	T	T	R	R	R	R	R	R	R	R	R	R	R	R
2B	747942378	AX-95023665	G	C	C	C	R	R	R	R	R	R	R	R	R	R	R	R
2B	749316013	BS00068181_51	G	G	A	A	R	R	R	R	R	R	R	R	R	R	R	R
2B	749396426	wsnp_Ex_rep_c103064_88104690	A	A	G	G	R	R	R	R	R	R	R	R	R	R	R	R
2B	750810291	AX-94406983	G	C	C	C	R	R	R	R	R	R	R	R	R	R	R	R
2B	756995594	wsnp_Ex_c42970_49408712	G	A	A	A	R	R	R	R	R	R	R	R	R	R	R	R
2B	759232067	wsnp_BG605258B_Ta_2_7	T	T	C	C	R	R	R	R	R	R	R	R	R	R	R	R
2B	759299205	Tdurum_contig49532_368	T	C	T	C	R	R	R	R	R	R	R	R	R	R	R	R
2B	759299968	Kukri_c11915_313	T	T	C	C	R	R	R	R	R	R	R	R	R	R	R	R
2B	759300172	Excalibur_c9752_289	T	T	C	C	R	R	R	R	R	R	R	R	R	R	R	R
2B	762398901	Excalibur_c10441_984	G	G	A	A	R	R	R	R	R	R	R	R	R	R	R	R
2B	762401149	BS00084417_51	A	A	C	C	R	R	R	R	R	R	R	R	R	R	R	R
2B	762983975	AX-95241215	G	G	A	A	R	R	R	R	R	R	R	R	R	R	R	R
2B	763285520	Kukri_c12117_134	G	T	T	T	R	R	R	R	R	R	R	R	R	R	R	R
2B	763495812	Jagger_c7688_98	A	A	G	G	R	R	R	R	R	R	R	R	R	R	R	R
2B	763882692	BS00011047_51	G	G	A	A	R	R	R	R	R	R	R	R	R	R	R	R
2B	768954028	RAC875_c1858_2693	A	G	G	G	R	R	R	R	R	R	R	R	R	R	R	R
2B	768962026	AX-94935613	C	C	T	T	R	R	R	R	R	R	R	R	R	R	R	R
2B	773012711	Ex_c52711_584	T	C	C	C	R	R	R	R	R	R	R	R	R	R	R	R
2B	774776368	RFL_Contig2751_1562	A	G	G	G	R	R	R	R	R	R	R	R	R	R	R	R
2B	774789398	Excalibur_c5438_274	T	C	C	C	R	R	R	R	R	R	R	R	R	R	R	R
2B	774949757	Excalibur_c56550_71	A	A	G	G	R	R	R	R	R	R	R	R	R	R	R	R
2B	774949819	Kukri_c10869_1591	T	T	C	C	R	R	R	R	R	R	R	R	R	R	R	R
2B	775172045	BobWhite_rep_c64068_241	A	A	G	G	R	R	R	R	R	R	R	R	R	R	R	R
2B	775207390	Excalibur_rep_c109577_698	A	G	G	G	R	R	R	R	R	R	R	R	R	R	R	R
2B	775210440	Excalibur_c7971_1573	A	G	G	G	R	R	R	R	R	R	R	R	R	R	R	R
2B	775749519	AX-94702510	A	C	C	C	R	R	R	R	R	R	R	R	R	R	R	R
2B	776334131	Tdurum_contig14482_423	A	G	G	G	R	R	R	R	R	R	R	R	R	R	R	R
2B	776681981	Tdurum_contig9071_215	T	T	C	C	R	R	R	R	R	R	R	R	R	R	R	R
2B	776682812	CAP7_c16_483	A	G	G	G	R	R	R	R	R	R	R	R	R	R	R	R
2B	776813356	Ku_c67680_195	C	C	T	T	R	R	R	R	R	R	R	R	R	R	R	R
2B	778422492	Excalibur_rep_c107890_89	T	C	C	C	R	R	R	R	R	R	R	R	R	R	R	R
2B	778423123	BobWhite_c21827_104	C	T	T	T	R	R	R	R	R	R	R	R	R	R	R	R
2B	778912280	Excalibur_rep_c83640_791	T	C	C	C	R	R	R	R	R	R	R	R	R	R	R	R
2B	781517438	tplb0030f06_593	C	C	A	A	R	R	R	R	R	R	R	R	R	R	R	R
2B	783472236	TA002989-0535	A	A	G	G	R	R	R	R	R	R	R	R	R	R	R	R
2B	783475227	CAP11_c1820_244	A	A	C	C	R	R	R	R	R	R	R	R	R	R	R	R
2B	783475499	Ex_c67202_741	T	G	G	G	R	R	R	R	R	R	R	R	R	R	R	R
2B	783475923	RAC875_c31214_58	C	C	T	T	R	R	R	R	R	R	R	R	R	R	R	R
2B	783921313	wsnp_Ex_rep_c103381_88353000	A	A	G	G	R	R	R	R	R	R	R	R	R	R	R	R
2B	786034358	wsnp_Ex_c298_580660	A	G	G	G	R	R	R	R	R	R	R	R	R	R	R	R
2B	786949359	Kukri_c17_1246	A	A	G	G	R	R	R	R	R	R	R	R	R	R	R	R
2B	787014570	AX-94386402	A	A	G	G	R	R	R	R	R	R	R	R	R	R	R	R
2B	787016791	Jagger_c10188_98	T	T	C	C	R	R	R	R	R	R	R	R	R	R	R	R
2B	787017139	RAC875_c16993_444	T	C	C	C	R	R	R	R	R	R	R	R	R	R	R	R
2B	787017386	RAC875_c16993_196	A	A	G	G	R	R	R	R	R	R	R	R	R	R	R	R
2B	787119782	wsnp_Ex_c41300_48154348	T	C	C	C	R	R	R	R	R	R	R	R	R	R	R	R
2B	787889834	CAP7_c4827_53	T	T	C	C	R	R	R	R	R	R	R	R	R	R	R	R
2B	788526355	IAAV5743	C	C	A	A	R	R	R	R	R	R	R	R	R	R	R	R
2B	788655143	wsnp_Ra_c58860_60407020	C	T	T	T	R	R	R	R	R	R	R	R	R	R	R	R
2B	789504645	Excalibur_c8919_345	A	G	G	G	R	R	R	R	R	R	R	R	R	R	R	R
2B	789506220	AX-94397476	G	G	A	A	R	R	R	R	R	R	R	R	R	R	R	R
2B	789949228	Excalibur_c48404_59	T	C	C	C	R	R	R	R	R	R	R	R	R	R	R	R
2B	789949255	wsnp_Ex_c15646_23969140	G	A	A	A	R	R	R	R	R	R	R	R	R	R	R	R
2B	790364620	BS00065302_51	G	G	A	A	R	R	R	R	R	R	R	R	R	R	R	R
2B	790368630	AX-94890379	T	G	G	G	R	R	R	R	R	R	R	R	R	R	R	R
2B	790852239	BS00083998_51	G	G	A	A	R	R	R	R	R	R	R	R	R	R	R	R
2B	790852523	RFL_Contig5495_563	G	G	A	A	R	R	R	R	R	R	R	R	R	R	R	R
2B	790853851	Ra_c105904_187	T	C	C	C	R	R	R	R	R	R	R	R	R	R	R	R
2B	790855087	Ra_c105904_1191	A	G	G	G	R	R	R	R	R	R	R	R	R	R	R	R
2B	793213243	Excalibur_c47996_509	G	A	A	A	R	R	R	R	R	R	R	R	R	R	R	R
2B	793236191	AX-94808568	A	G	G	G	R	R	R	R	R	R	R	R	R	R	R	R
2B	793866847	tplb0042o21_419	C	C	T	T	R	R	R	R	R	R	R	R	R	R	R	R
2B	793867744	Tdurum_contig30201_63	G	G	T	T	R	R	R	R	R	R	R	R	R	R	R	R
2B	793956307	Kukri_c9898_328	A	G	G	G	R	R	R	R	R	R	R	R	R	R	R	R
2B	794402687	AX-94681123	G	C	C	C	R	R	R	R	R	R	R	R	R	R	R	R
2B	794866886	Kukri_c49784_56	G	A	A	A	R	R	R	R	R	R	R	R	R	R	R	R
2B	794866886	Kukri_c49784_86	A	G	G	G	R	R	R	R	R	R	R	R	R	R	R	R
2B	796546494	Excalibur_rep_c106698_235	A	A	G	G	R	R	R	R	R	R	R	R	R	R	R	R
2B	796546765	Excalibur_c2311_1563	G	A	A	A	R	R	R	R	R	R	R	R	R	R	R	R
2B	796549621	Excalibur_c7366_1926	A	G	G	G	R	R	R	R	R	R	R	R	R	R	R	R
2B	796551520	GENE-0676_649	A	G	G	G	R	R	R	R	R	R	R	R	R	R	R	R
2B	800055601	Kukri_c498_1817	T	C	C	C	R	R	R	R	R	R	R	R	R	R	R	R
2B	802221151	Excalibur_c6937_1065	C	T	T	T	R	R	R	R	R	R	R	R	R	R	R	R
2B	802542979	RAC875_c19042_2102	T	C	C	C	R	R	R	R	R	R	R	R	R	R	R	R
2B	802543259	Kukri_c8494_77	A	C	C	C	R	R	R	R	R	R	R	R	R	R	R	R
2B	802546586	Kukri_c900_1334	T	C	C	C	R	R	R	R	R	R	R	R	R	R	R	R
2B	803209552	Excalibur_c25043_357	A	G	G	G	R	R	R	R	R	R	R	R	R	R	R	R
2B	803215762	wsnp_Ex_c25043_34305764	A	A	G	G	R	R	R	R	R	R	R	R	R	R	R	R
3A	5890	Excalibur_c31930_725	A	C	C	C	R	R	R	R	R	R	R	R	R	R	R	R
3A	7751	wsnp_Ex_c22683_31887799	C	T	C	T	R	R	R	R	R	R	R	R	R	R	R	R
3A	15563	Excalibur_c74666_291	C	T	C	T	R	R	R	R	R	R	R	R	R	R	R	R
3A	181809	Excalibur_c10383_432	G	A	G	A	R	R	R	R	R	R	R	R	R	R	R	R
3A	867453	BS00062963_51	C	C	faNILed	T	R	R	R	R	R	R	R	R	R	R	R	R
3A	2368199	BobWhite_c17021_297	G	A	G	A	R	R	R	R	R	R	R	R	R	R	R	R
3A	2385216	Kukri_s117068_130	T	C	T	C	R	R	R	R	R	R	R	R	R	R	R	R
3A	2385284	Kukri_s117068_198	A	G	A	G	R	R	R	R	R	R	R	R	R	R	R	R
3A	2386296	Kukri_rep_c101735_236	C	T	C	T	R	R	R	R	R	R	R	R	R	R	R	R
3A	2389236	BobWhite_c23392_496	A	C	A	C	R	R	R	R	R	R	R	R	R	R	R	R
3A	2901947	AX-94757993	T	C	T	C	R	R	R	R	R	R	R	R	R	R	R	R
3A	2954307	Kukri_rep_c96809_352	C	A	C	A	R	R	R	R	R	R	R	R	R	R	R	R
3A	2954412	Kukri_rep_c96809_457	C	T	C	T	R	R	R	R	R	R	R	R	R	R	R	R
3A	2960189	Jagger_c8039_67	C	T	C	T	R	R	R	R	R	R	R	R	R	R	R	R
3A	3159929	BS00079521_51	G	A	G	A	R	R	R	R	R	R	R	R	R	R	R	R
3A	3247601	wsnp_Ex_c2573_4788116	A	G	A	G	R	R	R	R	R	R	R	R	R	R	R	R
3A	3249205	wsnp_Ku_c10362_17156084	G	A	G	A	R	R	R	R	R	R	R	R	R	R	R	R
3A	3841806	BS00048489_51	G	A	G	A	R	R	R	R	R	R	R	R	R	R	R	R
3A	3859446	RAC875_c76367_523	G	A	G	A	R	R	R	R	R	R	R	R	R	R	R	R
3A	3865164	RAC875_c77648_367	A	C	A	C	R	R	R	R	R	R	R	R	R	R	R	R
3A	4151750	BS00093975_51	G	A	G	A	R	R	R	R	R	R	R	R	R	R	R	R
3A	4152126	BobWhite_c5461_338	A	G	A	G	R	R	R	R	R	R	R	R	R	R	R	R
3A	4152524	BS00022798_51	T	C	T	C	R	R	R	R	R	R	R	R	R	R	R	R
3A	4202497	AX-94382416	C	A	C	A	R	R	R	R	R	R	R	R	R	R	R	R
3A	4282453	wsnp_BF293133A_Ta_2_2	C	T	C	T	R	R	R	R	R	R	R	R	R	R	R	R
3A	4702020	Excalibur_c60530_113	C	A	C	A	R	R	R	R	R	R	R	R	R	R	R	R
3A	5134073	Kukri_rep_c69028_1398	A	G	A	G	R	R	R	R	R	R	R	R	R	R	R	R
3A	5134155	AX-94675268	T	C	T	C	R	R	R	R	R	R	R	R	R	R	R	R
3A	5489040	Ex_c17993_470	C	T	C	T	R	R	R	R	R	R	R	R	R	R	R	R
3A	6812373	tplb0053a24_2232	G	A	G	A	R	R	R	R	R	R	R	R	R	R	R	R
3A	6909601	RAC875_c7060_67	G	A	G	A	R	R	R	R	R	R	R	R	R	R	R	R
3A	7367350	AX-94461370	A	T	A	T	R	R	R	R	R	R	R	R	R	R	R	R
3A	15507714	CAP7_c1467_220	A	G	A	G	R	R	R	R	R	R	R	R	R	R	R	R
3A	16761909	AX-94932563	T	C	C	C	R	R	R	R	R	R	R	R	R	R	R	R
3A	18510651	Ra_c6118_350	A	G	A	G	R	R	R	R	R	R	R	R	R	R	R	R
3A	19085612	wsnp_CAP11_rep_c4157_1965583	C	T	C	T	R	R	R	R	R	R	R	R	R	R	R	R
3A	19094737	Kukri_c17099_871	T	C	T	C	R	R	R	R	R	R	R	R	R	R	R	R
3A	19202891	Kukri_c49280_230	A	G	A	G	R	R	R	R	R	R	R	R	R	R	R	R
3A	20804701	wsnp_JD_c2722_3653988	C	T	C	T	R	R	R	R	R	R	R	R	R	R	R	R
3A	22916550	AX-94449625	G	A	A	A	R	R	R	R	R	R	R	R	R	R	R	R
3A	24049960	RFL_Contig1896_1236	T	C	C	C	R	R	R	R	R	R	R	R	R	R	R	R
3A	24982171	AX-95109402	G	C	G	C	R	R	R	R	R	R	R	R	R	R	R	R
3A	30972210	AX-94826520	A	G	A	G	R	R	R	R	R	R	R	R	R	R	R	R
3A	31102012	AX-94417635	G	G	A	A	R	R	R	R	R	R	R	R	R	R	R	R
3A	31828047	AX-94413327	G	G	A	A	R	R	R	R	R	R	R	R	R	R	R	R
3A	33194921	wsnp_Ex_c15674_24004513	T	C	C	C	R	R	R	R	R	R	R	R	R	R	R	R
3A	33197148	wsnp_Ex_c15674_24005648	A	G	G	G	R	R	R	R	R	R	R	R	R	R	R	R
3A	33197621	wsnp_Ku_c4568_8243775	T	T	C	C	R	R	R	R	R	R	R	R	R	R	R	R
3A	35255023	AX-94575997	C	T	T	T	R	R	R	R	R	R	R	R	R	R	R	R
3A	35674908	IAAV5729	T	T	C	C	R	R	R	R	R	R	R	R	R	R	R	R
3A	36503653	BS00065956_51	G	A	A	A	R	R	R	R	R	R	R	R	R	R	R	R
3A	36737041	BS00048757_51	A	C	C	C	R	R	R	R	R	R	R	R	R	R	R	R
3A	52476246	BS00065468_51	G	G	A	A	R	R	R	R	R	R	R	R	R	R	R	R
3A	52481023	BS00007502_51	G	G	A	A	R	R	R	R	R	R	R	R	R	R	R	R
3A	52730412	RAC875_c2464_274	G	G	A	A	R	R	R	R	R	R	R	R	R	R	R	R
3A	53034940	Tdurum_contig86206_149	C	C	A	A	R	R	R	R	R	R	R	R	R	R	R	R
3A	53471445	AX-95188541	G	A	G	A	R	R	R	R	R	R	R	R	R	R	R	R
3A	63044359	Kukri_rep_c102953_304	A	G	G	G	R	R	R	R	R	R	R	R	R	R	R	R
3A	66810589	RAC875_rep_c109288_122	C	C	T	T	R	R	R	R	R	R	R	R	R	R	R	R
3A	69977636	CAP8_c359_95	T	C	C	C	R	R	R	R	R	R	R	R	R	R	R	R
3A	74944067	Excalibur_c41477_1272	G	G	A	A	R	R	R	R	R	R	R	R	R	R	R	R
3A	81659233	IAAV9068	A	G	G	G	R	R	R	R	R	R	R	R	R	R	R	R
3A	105200415	BS00047836_51	A	A	C	C	R	R	R	R	R	R	R	R	R	R	R	R
3A	106972435	wsnp_JD_c2863_3822253	T	T	C	C	R	R	R	R	R	R	R	R	R	R	R	R
3A	137698229	wsnp_JG_c2509_1153697	A	G	G	G	R	R	R	R	R	R	R	R	R	R	R	R
3A	139971770	BobWhite_c35303_192	T	C	C	C	R	R	R	R	R	R	R	R	R	R	R	R
3A	141794982	wsnp_Ra_c16846_25598885	C	T	T	T	R	R	R	R	R	R	R	R	R	R	R	R
3A	142389733	Excalibur_c9811_131	A	G	G	G	R	R	R	R	R	R	R	R	R	R	R	R
3A	143455028	BS00030876_51	G	A	A	A	R	R	R	R	R	R	R	R	R	R	R	R
3A	146030271	Kukri_c51247_322	C	T	T	T	R	R	R	R	R	R	R	R	R	R	R	R
3A	150221892	BS00073854_51	C	T	C	T	R	R	R	R	R	R	R	R	R	R	R	R
3A	162009980	Excalibur_rep_c116073_259	A	G	G	G	R	R	R	R	R	R	R	R	R	R	R	R
3A	164205597	Excalibur_c5352_1854	T	C	C	C	R	R	R	R	R	R	R	R	R	R	R	R
3A	192539355	wsnp_Ex_rep_c101942_87217430	C	T	C	T	R	R	R	R	R	R	R	R	R	R	R	R
3A	214613546	wsnp_Ex_c1538_2937905	A	G	G	G	R	R	R	R	R	R	R	R	R	R	R	R
3A	272435889	BS00110129_51	A	G	G	G	R	R	R	R	R	R	R	R	R	R	R	R
3A	275323460	Kukri_rep_c114028_94	A	G	G	G	R	R	R	R	R	R	R	R	R	R	R	R
3A	333987854	wsnp_RFL_Contig3866_4228783	T	G	G	G	R	R	R	R	R	R	R	R	R	R	R	R
3A	358624235	Kukri_c17313_667	A	G	G	G	R	R	R	R	R	R	R	R	R	R	R	R
3A	376373389	wsnp_Ex_c6217_10848574	T	C	C	C	R	R	R	R	R	R	R	R	R	R	R	R
3A	408960616	wsnp_Ku_c44089_51445136	T	C	C	C	R	R	R	R	R	R	R	R	R	R	R	R
3A	438088647	BS00037400_51	G	A	G	A	R	R	R	R	R	R	R	R	R	R	R	R
3A	440579411	Tdurum_contig57753_138	G	A	G	A	R	R	R	R	R	R	R	R	R	R	R	R
3A	473411204	wsnp_JD_rep_c64325_41024646	T	C	C	C	R	R	R	R	R	R	R	R	R	R	R	R
3A	478486039	wsnp_CAP11_c2438_1258747	C	A	A	A	R	R	R	R	R	R	R	R	R	R	R	R
3A	484906862	BS00062645_51	A	G	G	G	R	R	R	R	R	R	R	R	R	R	R	R
3A	485194097	AX-94520713	G	A	A	A	R	R	R	R	R	R	R	R	R	R	R	R
3A	485584007	wsnp_Ex_c3478_6369892	A	G	G	G	R	R	R	R	R	R	R	R	R	R	R	R
3A	486744275	AX-94606333	A	G	G	G	R	R	R	R	R	R	R	R	R	R	R	R
3A	487395124	RAC875_c27323_867	T	C	T	C	R	R	R	R	R	R	R	R	R	R	R	R
3A	487949158	wsnp_Ex_c5929_10402147	T	C	T	C	R	R	R	R	R	R	R	R	R	R	R	R
3A	487950660	Ku_c17569_905	A	G	G	G	R	R	R	R	R	R	R	R	R	R	R	R
3A	489424767	Excalibur_c13242_1178	G	A	A	A	R	R	R	R	R	R	R	R	R	R	R	R
3A	490968715	RAC875_c19570_671	T	C	C	C	R	R	R	R	R	R	R	R	R	R	R	R
3A	491188756	wsnp_JD_c5699_6859527	G	A	A	A	R	R	R	R	R	R	R	R	R	R	R	R
3A	491190501	wsnp_RFL_Contig2011_1216801	G	A	A	A	R	R	R	R	R	R	R	R	R	R	R	R
3A	492648599	wsnp_Ex_c14681_22747500	G	T	T	T	R	R	R	R	R	R	R	R	R	R	R	R
3A	492650053	wsnp_Ex_c11039_17902115	A	G	G	G	R	R	R	R	R	R	R	R	R	R	R	R
3A	494430341	wsnp_BE443995B_Ta_2_2	C	T	T	T	R	R	R	R	R	R	R	R	R	R	R	R
3A	494431262	Kukri_rep_c112061_617	T	C	C	C	R	R	R	R	R	R	R	R	R	R	R	R
3A	494432479	wsnp_JD_c11273_11770307	G	T	T	T	R	R	R	R	R	R	R	R	R	R	R	R
3A	494450602	wsnp_Ex_c28310_37444843	G	A	A	A	R	R	R	R	R	R	R	R	R	R	R	R
3A	503695825	RFL_Contig4399_956	C	T	T	T	R	R	R	R	R	R	R	R	R	R	R	R
3A	504613965	Ku_c14982_168	A	G	G	G	R	R	R	R	R	R	R	R	R	R	R	R
3A	505761509	wsnp_BF429272A_Ta_2_1	A	G	G	G	R	R	R	R	R	R	R	R	R	R	R	R
3A	507936617	Kukri_c1307_1223	A	C	C	C	R	R	R	R	R	R	R	R	R	R	R	R
3A	507953557	Kukri_rep_c102095_679	G	A	A	A	R	R	R	R	R	R	R	R	R	R	R	R
3A	514643231	AX-94989495	A	G	G	G	R	R	R	R	R	R	R	R	R	R	R	R
3A	518103704	IAAV3488	C	A	A	A	R	R	R	R	R	R	R	R	R	R	R	R
3A	518112643	TA005795-0543	T	C	C	C	R	R	R	R	R	R	R	R	R	R	R	R
3A	521260328	wsnp_RFL_Contig4814_5829093	C	T	T	T	R	R	R	R	R	R	R	R	R	R	R	R
3A	521401315	D_contig22919_290	G	A	A	A	R	R	R	R	R	R	R	R	R	R	R	R
3A	521477238	wsnp_Ex_c2148_4035913	A	G	G	G	R	R	R	R	R	R	R	R	R	R	R	R
3A	521479255	wsnp_Ex_c32003_40728918	G	A	A	A	R	R	R	R	R	R	R	R	R	R	R	R
3A	521647788	IAAV4286	T	G	G	G	R	R	R	R	R	R	R	R	R	R	R	R
3A	521739252	Excalibur_c29205_537	G	A	A	A	R	R	R	R	R	R	R	R	R	R	R	R
3A	523073177	Excalibur_rep_c76510_255	C	T	T	T	R	R	R	R	R	R	R	R	R	R	R	R
3A	523754539	BobWhite_c48560_103	A	C	C	C	R	R	R	R	R	R	R	R	R	R	R	R
3A	523959720	RAC875_rep_c75768_245	G	A	A	A	R	R	R	R	R	R	R	R	R	R	R	R
3A	524245375	wsnp_Ex_c22766_31972202	A	C	C	C	R	R	R	R	R	R	R	R	R	R	R	R
3A	526327807	wsnp_Ex_c12948_20511479	T	C	C	C	R	R	R	R	R	R	R	R	R	R	R	R
3A	528418567	TA004174-0504	A	G	G	G	R	R	R	R	R	R	R	R	R	R	R	R
3A	529180077	Tdurum_contig50392_1355	A	G	G	G	R	R	R	R	R	R	R	R	R	R	R	R
3A	529387026	wsnp_JD_c7441_8535047	C	T	T	T	R	R	R	R	R	R	R	R	R	R	R	R
3A	529387984	TA002508-0190	C	T	T	T	R	R	R	R	R	R	R	R	R	R	R	R
3A	529390328	wsnp_Ku_c4886_8753646	G	A	G	A	R	R	R	R	R	R	R	R	R	R	R	R
3A	530657610	Kukri_rep_c70927_886	T	C	C	C	R	R	R	R	R	R	R	R	R	R	R	R
3A	535516762	wsnp_RFL_Contig429_4978628	A	G	A	G	R	R	R	R	R	R	R	R	R	R	R	R
3A	537154706	TA002217-0946	T	C	C	C	R	R	R	R	R	R	R	R	R	R	R	R
3A	539576519	RAC875_c3427_734	A	G	G	G	R	R	R	R	R	R	R	R	R	R	R	R
3A	542019051	wsnp_Ex_rep_c104884_89459472	A	C	C	C	R	R	R	R	R	R	R	R	R	R	R	R
3A	544283037	wsnp_CAP11_c318_261649	A	G	G	G	R	R	R	R	R	R	R	R	R	R	R	R
3A	544288168	Kukri_c34195_357	T	C	T	C	R	R	R	R	R	R	R	R	R	R	R	R
3A	545613830	BobWhite_c30232_154	G	A	A	A	R	R	R	R	R	R	R	R	R	R	R	R
3A	545750642	BobWhite_c18408_199	C	T	T	T	R	R	R	R	R	R	R	R	R	R	R	R
3A	545953339	RFL_Contig1175_354	C	T	T	T	R	R	R	R	R	R	R	R	R	R	R	R
3A	546522676	AX-95142468	C	T	T	T	R	R	R	R	R	R	R	R	R	R	R	R
3A	546734893	IAAV3900	T	C	T	C	R	R	R	R	R	R	R	R	R	R	R	R
3A	547316587	wsnp_Ex_rep_c66865_65263145	G	A	A	A	R	R	R	R	R	R	R	R	R	R	R	R
3A	547882231	RAC875_c10669_714	T	C	C	C	R	R	R	R	R	R	R	R	R	R	R	R
3A	548028911	RAC875_c842_1476	C	A	C	A	R	R	R	R	R	R	R	R	R	R	R	R
3A	548525953	Tdurum_contig11121_739	A	G	A	G	R	R	R	R	R	R	R	R	R	R	R	R
3A	549109953	AX-95186684	C	A	A	A	R	R	R	R	R	R	R	R	R	R	R	R
3A	555489753	RFL_Contig4921_2420	T	C	C	C	R	R	R	R	R	R	R	R	R	R	R	R
3A	560960961	RFL_Contig1034_2351	A	G	G	G	R	R	R	R	R	R	R	R	R	R	R	R
3A	561592109	wsnp_Ex_c12269_19597415	G	A	A	A	R	R	R	R	R	R	R	R	R	R	R	R
3A	562360363	wsnp_Ex_c18637_27508578	T	C	C	C	R	R	R	R	R	R	R	R	R	R	R	R
3A	562852151	CAP8_c1393_327	T	C	C	C	R	R	R	R	R	R	R	R	R	R	R	R
3A	562863979	BS00101401_51	G	A	A	A	R	R	R	R	R	R	R	R	R	R	R	R
3A	567967705	BS00107444_51	T	C	C	C	R	R	R	R	R	R	R	R	R	R	R	R
3A	568014573	wsnp_Ra_c34117_42876812	A	C	C	C	R	R	R	R	R	R	R	R	R	R	R	R
3A	568416600	wsnp_Ex_c28930_38008757	T	C	T	C	R	R	R	R	R	R	R	R	R	R	R	R
3A	568421907	Excalibur_c33545_134	T	C	T	C	R	R	R	R	R	R	R	R	R	R	R	R
3A	570072077	Kukri_rep_c87640_135	G	T	G	T	R	R	R	R	R	R	R	R	R	R	R	R
3A	570103185	BS00064039_51	C	T	C	T	R	R	R	R	R	R	R	R	R	R	R	R
3A	596338718	wsnp_Ku_c44716_51926415	G	A	A	A	R	R	R	R	R	R	R	R	R	R	R	R
3A	597239652	RAC875_c75448_80	T	C	C	C	R	R	R	R	R	R	R	R	R	R	R	R
3A	609862250	AX-94481094	A	G	G	G	R	R	R	R	R	R	R	R	R	R	R	R
3A	611792545	wsnp_Ra_rep_c69692_67234463	T	C	C	C	R	R	R	R	R	R	R	R	R	R	R	R
3A	613050778	BS00056089_51	C	C	T	T	R	R	R	R	R	R	R	R	R	R	R	R
3A	621802731	BS00061179_51	G	G	A	A	R	R	R	R	R	R	R	R	R	R	R	R
3A	621951848	BS00000445_51	T	G	G	G	R	R	R	R	R	R	R	R	R	R	R	R
3A	623661023	BS00001478_51	G	G	A	A	R	R	R	R	R	R	R	R	R	R	R	R
3A	623684893	wsnp_Ex_c9483_15722127	A	A	G	G	R	R	R	R	R	R	R	R	R	R	R	R
3A	624233232	wsnp_Ku_c18497_27803432	T	T	C	C	R	R	R	R	R	R	R	R	R	R	R	R
3A	624239104	BS00080879_51	G	G	T	T	R	R	R	R	R	R	R	R	R	R	R	R
3A	635333232	Kukri_c35426_507	A	G	G	G	R	R	R	R	R	R	R	R	R	R	R	R
3A	640661682	BobWhite_c8674_595	A	G	G	G	R	R	R	R	R	R	R	R	R	R	R	R
3A	642536976	wsnp_Ra_c7615_13070849	T	C	C	C	R	R	R	R	R	R	R	R	R	R	R	R
3A	645740054	Kukri_c1308_2782	C	C	T	T	R	R	R	R	R	R	R	R	R	R	R	R
3A	646114105	Kukri_rep_c69970_717	A	G	G	G	R	R	R	R	R	R	R	R	R	R	R	R
3A	647285178	Excalibur_c56240_200	C	C	T	T	R	R	R	R	R	R	R	R	R	R	R	R
3A	647285316	Excalibur_c56240_176	A	G	G	G	R	R	R	R	R	R	R	R	R	R	R	R
3A	648900100	wsnp_Ex_rep_c67786_66472676	G	G	A	A	R	R	R	R	R	R	R	R	R	R	R	R
3A	651550452	BS00060391_51	G	G	A	A	R	R	R	R	R	R	R	R	R	R	R	R
3A	651562996	BS00072296_51	G	G	A	A	R	R	R	R	R	R	R	R	R	R	R	R
3A	654730557	wsnp_CAP8_c1007_643393	G	G	A	A	R	R	R	R	R	R	R	R	R	R	R	R
3A	654756628	IAAV8170	T	T	C	C	R	R	R	R	R	R	R	R	R	R	R	R
3A	654759192	BobWhite_c17879_519	C	T	T	T	R	R	R	R	R	R	R	R	R	R	R	R
3A	655014465	wsnp_Ex_c14202_22145805	A	A	C	C	R	R	R	R	R	R	R	R	R	R	R	R
3A	655014626	wsnp_Ku_c8400_14280021	T	T	C	C	R	R	R	R	R	R	R	R	R	R	R	R
3A	655231867	wsnp_Ku_c19456_28944589	G	G	A	A	R	R	R	R	R	R	R	R	R	R	R	R
3A	655366406	IACX5899	A	A	G	G	R	R	R	R	R	R	R	R	R	R	R	R
3A	655470937	AX-94557676	T	G	G	G	R	R	R	R	R	R	R	R	R	R	R	R
3A	680210543	wsnp_Ex_c12341_19693090	A	G	G	G	R	R	R	R	R	R	R	R	R	R	R	R
3A	682268914	BS00060029_51	A	G	G	G	R	R	R	R	R	R	R	R	R	R	R	R
3A	682844214	Tdurum_contig62557_263	G	A	A	A	R	R	R	R	R	R	R	R	R	R	R	R
3A	682852625	BS00088756_51	C	C	T	T	R	R	R	R	R	R	R	R	R	R	R	R
3A	682852718	BS00088755_51	T	C	C	C	R	R	R	R	R	R	R	R	R	R	R	R
3A	682855848	BobWhite_c5337_225	T	T	C	C	R	R	R	R	R	R	R	R	R	R	R	R
3A	684717924	Excalibur_c49743_97	T	G	G	G	R	R	R	R	R	R	R	R	R	R	R	R
3A	684757392	Excalibur_rep_c110501_525	G	A	A	A	R	R	R	R	R	R	R	R	R	R	R	R
3A	684786056	wsnp_CAP12_c15_9559	G	G	A	A	R	R	R	R	R	R	R	R	R	R	R	R
3A	684786104	wsnp_CAP11_c68_106078	T	T	C	C	R	R	R	R	R	R	R	R	R	R	R	R
3A	684787246	wsnp_BG262734A_Ta_2_3	T	T	C	C	R	R	R	R	R	R	R	R	R	R	R	R
3A	684788336	RAC875_c15109_106	T	T	C	C	R	R	R	R	R	R	R	R	R	R	R	R
3A	684809274	BS00049977_51	C	T	T	T	R	R	R	R	R	R	R	R	R	R	R	R
3A	684809628	wsnp_Ex_c15475_23757972	T	G	G	G	R	R	R	R	R	R	R	R	R	R	R	R
3A	687073067	BS00110564_51	C	T	T	T	R	R	R	R	R	R	R	R	R	R	R	R
3A	691835072	BS00091887_51	G	T	T	T	R	R	R	R	R	R	R	R	R	R	R	R
3A	691835087	IACX6065	C	T	T	T	R	R	R	R	R	R	R	R	R	R	R	R
3A	692562553	wsnp_Ex_c20250_29303152	T	G	G	G	R	R	R	R	R	R	R	R	R	R	R	R
3A	693661947	Kukri_c49927_151	T	C	C	C	R	R	R	R	R	R	R	R	R	R	R	R
3A	693799227	BS00022884_51	G	A	A	A	R	R	R	R	R	R	R	R	R	R	R	R
3A	693799389	AX-95198776	G	G	A	A	R	R	R	R	R	R	R	R	R	R	R	R
3A	693854586	AX-94592827	C	C	T	T	R	R	R	R	R	R	R	R	R	R	R	R
3A	693864829	BS00110550_51	A	G	G	G	R	R	R	R	R	R	R	R	R	R	R	R
3A	693964112	AX-94728219	G	A	A	A	R	R	R	R	R	R	R	R	R	R	R	R
3A	698203078	Excalibur_c96921_206	A	G	G	G	R	R	R	R	R	R	R	R	R	R	R	R
3A	698601072	BS00024548_51	A	A	G	G	R	R	R	R	R	R	R	R	R	R	R	R
3A	698744420	BS00067228_51	C	C	A	A	R	R	R	R	R	R	R	R	R	R	R	R
3A	698744750	AX-94700391	G	A	A	A	R	R	R	R	R	R	R	R	R	R	R	R
3A	703139191	Excalibur_c24354_465	T	G	G	G	R	R	R	R	R	R	R	R	R	R	R	R
3A	707702424	Excalibur_c3969_713	T	G	G	G	R	R	R	R	R	R	R	R	R	R	R	R
3A	707702899	Excalibur_c3969_1208	C	C	T	T	R	R	R	R	R	R	R	R	R	R	R	R
3A	708094047	AX-95251523	C	T	T	T	R	R	R	R	R	R	R	R	R	R	R	R
3A	708243181	BS00076772_51	A	C	C	C	R	R	R	R	R	R	R	R	R	R	R	R
3A	708489023	RAC875_c52195_324	A	G	G	G	R	R	R	R	R	R	R	R	R	R	R	R
3A	711466831	CAP11_c1022_66	C	A	A	A	R	R	R	R	R	R	R	R	R	R	R	R
3A	711466882	CAP11_c1022_117	C	C	T	T	R	R	R	R	R	R	R	R	R	R	R	R
3A	711595327	Tdurum_contig42495_389	A	A	G	G	R	R	R	R	R	R	R	R	R	R	R	R
3A	711596779	Kukri_rep_c106620_208	A	C	C	C	R	R	R	R	R	R	R	R	R	R	R	R
3A	711599021	wsnp_Ex_c1903_3592518	T	C	C	C	R	R	R	R	R	R	R	R	R	R	R	R
3A	711890732	BS00023222_51	G	G	A	A	R	R	R	R	R	R	R	R	R	R	R	R
3A	712237115	tplb0036i05_182	C	A	A	A	R	R	R	R	R	R	R	R	R	R	R	R
3A	717539896	AX-94798506	G	C	C	C	R	R	R	R	R	R	R	R	R	R	R	R
3A	718953558	AX-94511558	A	T	A	T	R	R	R	R	R	R	R	R	R	R	R	R
3A	720708696	Tdurum_contig34075_98	G	G	A	A	R	R	R	R	R	R	R	R	R	R	R	R
3A	721556389	BS00041742_51	C	C	T	T	R	R	R	R	R	R	R	R	R	R	R	R
3A	721556462	BobWhite_c12428_371	G	A	A	A	R	R	R	R	R	R	R	R	R	R	R	R
3A	722034484	AX-94409941	G	G	A	A	R	R	R	R	R	R	R	R	R	R	R	R
3A	722057843	AX-94844681	A	A	T	T	R	R	R	R	R	R	R	R	R	R	R	R
3A	724227487	AX-94756413	T	C	C	C	R	R	R	R	R	R	R	R	R	R	R	R
3A	726532777	wsnp_BE604885A_Ta_2_1	A	G	G	G	R	R	R	R	R	R	R	R	R	R	R	R
3A	726825770	BS00093889_51	C	C	T	T	R	R	R	R	R	R	R	R	R	R	R	R
3A	732865596	Ku_c26872_269	G	A	R	A	R	R	R	R	R	R	R	R	R	R	R	R
3A	734948707	AX-94846213	C	T	T	T	R	R	R	R	R	R	R	R	R	R	R	R
3A	735261888	BS00097939_51	G	A	G	A	R	R	R	R	R	R	R	R	R	R	R	R
3A	735960457	IAAV5507	A	G	G	G	R	R	R	R	R	R	R	R	R	R	R	R
3A	737351764	RAC875_c61934_186	G	A	G	A	R	R	R	R	R	R	R	R	R	R	R	R
3A	737498671	wsnp_Ex_c55096_57733841	A	G	A	G	R	R	R	R	R	R	R	R	R	R	R	R
3A	737500097	JD_c7528_325	T	C	T	C	R	R	R	R	R	R	R	R	R	R	R	R
3A	741051924	Ku_c12191_1123	G	A	A	A	R	R	R	R	R	R	R	R	R	R	R	R
3A	741199248	wsnp_Ra_c5454_9660204	A	G	G	G	R	R	R	R	R	R	R	R	R	R	R	R
3A	741342718	Tdurum_contig36700_114	G	A	G	A	R	R	R	R	R	R	R	R	R	R	R	R
3A	742729325	TA003550-0145	T	C	T	C	R	R	R	R	R	R	R	R	R	R	R	R
3A	742852757	Tdurum_contig93570_848	G	A	G	A	R	R	R	R	R	R	R	R	R	R	R	R
3A	743187082	AX-95079372	G	A	A	A	R	R	R	R	R	R	R	R	R	R	R	R
3A	747173679	wsnp_Ex_c45877_51547406	G	A	G	A	R	R	R	R	R	R	R	R	R	R	R	R
3A	747651070	wsnp_Ex_c24085_33332723	T	C	C	C	R	R	R	R	R	R	R	R	R	R	R	R
3A	748366403	wsnp_Ex_c28679_37784954	A	G	G	G	R	R	R	R	R	R	R	R	R	R	R	R
3A	748366731	wsnp_Ex_c28679_37784735	C	A	C	A	R	R	R	R	R	R	R	R	R	R	R	R
3A	748374135	wsnp_Ku_c5359_9531713	G	A	G	A	R	R	R	R	R	R	R	R	R	R	R	R
3B	3230033	Kukri_c3773_1450	T	C	C	C	R	R	R	R	R	R	R	R	R	R	R	R
3B	3878038	BS00064776_51	C	C	T	T	R	R	R	R	R	R	R	R	R	R	R	R
3B	3913366	Kukri_c32803_150	C	T	T	T	R	R	R	R	R	R	R	R	R	R	R	R
3B	4196985	Tdurum_contig49804_392	C	C	T	T	R	R	R	R	R	R	R	R	R	R	R	R
3B	4728791	wsnp_Ra_c41135_48426638	A	G	G	G	R	R	R	R	R	R	R	R	R	R	R	R
3B	5955137	Tdurum_contig11192_373	A	G	G	G	R	R	R	R	R	R	R	R	R	R	R	R
3B	6521820	Excalibur_c94546_61	A	G	G	G	R	R	R	R	R	R	R	R	R	R	R	R
3B	6786486	wsnp_Ex_c2723_5047696	T	C	C	C	R	R	R	R	R	R	R	R	R	R	R	R
3B	6786969	RAC875_c14696_369	C	T	T	T	R	R	R	R	R	R	R	R	R	R	R	R
3B	7663404	BS00079989_51	T	C	C	C	R	R	R	R	R	R	R	R	R	R	R	R
3B	7896497	RAC875_c76611_364	A	G	G	G	R	R	R	R	R	R	R	R	R	R	R	R
3B	8283654	AX-94520040	G	A	A	A	R	R	R	R	R	R	R	R	R	R	R	R
3B	9477043	Ra_c17608_960	C	T	T	T	R	R	R	R	R	R	R	R	R	R	R	R
3B	9786627	AX-95134276	C	A	A	A	R	R	R	R	R	R	R	R	R	R	R	R
3B	10448138	BobWhite_c3902_175	G	G	A	A	R	R	R	R	R	R	R	R	R	R	R	R
3B	10673720	tplb0059m03_622	T	T	C	C	R	R	R	R	R	R	R	R	R	R	R	R
3B	10674614	tplb0059m03_1516	G	A	A	A	R	R	R	R	R	R	R	R	R	R	R	R
3B	10853276	CAP11_c2057_200	C	C	T	T	R	R	R	R	R	R	R	R	R	R	R	R
3B	10853315	CAP7_c1997_79	T	T	G	G	R	R	R	R	R	R	R	R	R	R	R	R
3B	11546300	Excalibur_c25195_410	T	C	C	C	R	R	R	R	R	R	R	R	R	R	R	R
3B	12033759	BS00022154_51	C	C	T	T	R	R	R	R	R	R	R	R	R	R	R	R
3B	12034089	AX-94783816	A	T	T	T	R	R	R	R	R	R	R	R	R	R	R	R
3B	12286927	Tdurum_contig11988_459	T	T	C	C	R	R	R	R	R	R	R	R	R	R	R	R
3B	12401931	AX-94995167	T	C	C	C	R	R	R	R	R	R	R	R	R	R	R	R
3B	12489260	JD_c23336_253	G	A	A	A	R	R	R	R	R	R	R	R	R	R	R	R
3B	13088223	RAC875_c53353_78	T	C	C	C	R	R	R	R	R	R	R	R	R	R	R	R
3B	13986343	Tdurum_contig80344_144	C	C	T	T	R	R	R	R	R	R	R	R	R	R	R	R
3B	14361284	RAC875_c4389_1412	A	G	G	G	R	R	R	R	R	R	R	R	R	R	R	R
3B	14361400	AX-94749271	G	A	A	A	R	R	R	R	R	R	R	R	R	R	R	R
3B	15369770	Tdurum_contig100212_141	G	A	A	A	R	R	R	R	R	R	R	R	R	R	R	R
3B	16989193	BS00010849_51	C	C	T	T	R	R	R	R	R	R	R	R	R	R	R	R
3B	18530883	AX-94803899	T	C	C	C	R	R	R	R	R	R	R	R	R	R	R	R
3B	19108529	AX-94805521	A	A	G	G	R	R	R	R	R	R	R	R	R	R	R	R
3B	19693853	wsnp_BE497169B_Ta_2_2	A	C	C	C	R	R	R	R	R	R	R	R	R	R	R	R
3B	20232094	Excalibur_c9206_671	C	T	T	T	R	R	R	R	R	R	R	R	R	R	R	R
3B	20233225	IAAV6442	A	C	C	C	R	R	R	R	R	R	R	R	R	R	R	R
3B	24183199	Tdurum_contig49753_191	T	C	C	C	R	R	R	R	R	R	R	R	R	R	R	R
3B	24552680	RFL_Contig1793_315	C	T	Y	T	R	R	R	R	R	R	R	R	R	R	R	R
3B	24963507	AX-94781737	C	C	A	A	R	R	R	R	R	R	R	R	R	R	R	R
3B	25276337	Kukri_c86406_100	C	C	faNILed	T	R	R	R	R	R	R	R	R	R	R	R	R
3B	30146677	RFL_Contig3455_700	A	G	G	G	R	R	R	R	R	R	R	R	R	R	R	R
3B	30146748	RFL_Contig3455_629	T	T	C	C	R	R	R	R	R	R	R	R	R	R	R	R
3B	33540995	RFL_Contig5_632	A	C	C	C	R	R	R	R	R	R	R	R	R	R	R	R
3B	33946752	AX-94814435	G	A	A	A	R	R	R	R	R	R	R	R	R	R	R	R
3B	34951438	AX-94603989	G	G	C	C	R	R	R	R	R	R	R	R	R	R	R	R
3B	48928207	AX-94443992	T	C	C	C	R	R	R	R	R	R	R	R	R	R	R	R
3B	51061042	RAC875_c33881_1227	C	C	C	T	R	R	R	R	R	R	R	R	R	R	R	R
3B	53827538	RAC875_c59977_598	A	G	G	G	R	R	R	R	R	R	R	R	R	R	R	R
3B	56094405	BS00016407_51	T	C	C	C	R	R	R	R	R	R	R	R	R	R	R	R
3B	56428004	IAAV8162	G	A	A	A	R	R	R	R	R	R	R	R	R	R	R	R
3B	56432917	GENE-4918_283	G	T	T	T	R	R	R	R	R	R	R	R	R	R	R	R
3B	58875491	wsnp_Ku_c17659_26797674	T	G	G	G	R	R	R	R	R	R	R	R	R	R	R	R
3B	59203402	RAC875_c2529_1483	T	C	C	C	R	R	R	R	R	R	R	R	R	R	R	R
3B	59611426	Tdurum_contig67690_183	G	A	A	A	R	R	R	R	R	R	R	R	R	R	R	R
3B	59790851	AX-94896508	T	T	C	C	R	R	R	R	R	R	R	R	R	R	R	R
3B	62566923	Kukri_rep_c70103_146	A	A	G	G	R	R	R	R	R	R	R	R	R	R	R	R
3B	62568374	Ku_c23207_988	C	C	T	T	R	R	R	R	R	R	R	R	R	R	R	R
3B	62847243	wsnp_CAP11_c323_263628	C	C	T	T	R	R	R	R	R	R	R	R	R	R	R	R
3B	62847352	CAP8_c1799_237	G	G	A	A	R	R	R	R	R	R	R	R	R	R	R	R
3B	63576317	AX-95169625	G	T	T	T	R	R	R	R	R	R	R	R	R	R	R	R
3B	66254846	AX-94440104	T	T	G	G	R	R	R	R	R	R	R	R	R	R	R	R
3B	66274617	AX-95143016	T	C	C	C	R	R	R	R	R	R	R	R	R	R	R	R
3B	68824137	wsnp_JD_c828_1226159	G	A	A	A	R	R	R	R	R	R	R	R	R	R	R	R
3B	68824516	wsnp_Ex_c2820_5215394	C	T	T	T	R	R	R	R	R	R	R	R	R	R	R	R
3B	69424492	GENE-1900_115	C	T	T	T	R	R	R	R	R	R	R	R	R	R	R	R
3B	69425493	wsnp_Ku_c33335_42844680	A	G	G	G	R	R	R	R	R	R	R	R	R	R	R	R
3B	69425579	wsnp_Ku_c33335_42844594	A	G	G	G	R	R	R	R	R	R	R	R	R	R	R	R
3B	71841098	Kukri_c2118_264	C	A	A	A	R	R	R	R	R	R	R	R	R	R	R	R
3B	72890969	wsnp_Ex_c4069_7355431	C	C	T	T	R	R	R	R	R	R	R	R	R	R	R	R
3B	73885174	Kukri_c90676_212	T	G	G	G	R	R	R	R	R	R	R	R	R	R	R	R
3B	74329877	Tdurum_contig81690_353	T	T	C	C	R	R	R	R	R	R	R	R	R	R	R	R
3B	74335776	RAC875_c57829_83	T	C	C	C	R	R	R	R	R	R	R	R	R	R	R	R
3B	74336432	Kukri_c48750_1416	T	T	C	C	R	R	R	R	R	R	R	R	R	R	R	R
3B	76213421	wsnp_Ex_c11246_18191331	G	G	A	A	R	R	R	R	R	R	R	R	R	R	R	R
3B	76865510	BS00011570_51	A	A	C	C	R	R	R	R	R	R	R	R	R	R	R	R
3B	77149783	wsnp_Ex_rep_c66896_65307566	T	G	G	G	R	R	R	R	R	R	R	R	R	R	R	R
3B	78049751	wsnp_Ex_c19372_28313727	C	C	T	T	R	R	R	R	R	R	R	R	R	R	R	R
3B	78049904	Ra_c965_2702	T	C	C	C	R	R	R	R	R	R	R	R	R	R	R	R
3B	79503679	AX-94452286	G	A	A	A	R	R	R	R	R	R	R	R	R	R	R	R
3B	80178207	RAC875_c86306_256	C	C	T	T	R	R	R	R	R	R	R	R	R	R	R	R
3B	81074278	RAC875_c3138_224	T	T	C	C	R	R	R	R	R	R	R	R	R	R	R	R
3B	82079069	GENE-1587_448	C	C	T	T	R	R	R	R	R	R	R	R	R	R	R	R
3B	87080095	wsnp_BE498786B_Ta_2_1	T	C	C	C	R	R	R	R	R	R	R	R	R	R	R	R
3B	87291702	Excalibur_c11001_134	C	C	A	A	R	R	R	R	R	R	R	R	R	R	R	R
3B	87875450	wsnp_Ex_c6065_10623213	C	C	A	A	R	R	R	R	R	R	R	R	R	R	R	R
3B	88617991	wsnp_RFL_Contig3336_3426054	A	G	G	G	R	R	R	R	R	R	R	R	R	R	R	R
3B	88618601	wsnp_Ex_c15944_24350833	A	G	G	G	R	R	R	R	R	R	R	R	R	R	R	R
3B	90658821	BS00025114_51	T	T	C	C	R	R	R	R	R	R	R	R	R	R	R	R
3B	91028290	wsnp_Ex_c1097_2105209	A	G	G	G	R	R	R	R	R	R	R	R	R	R	R	R
3B	91252197	Kukri_c16742_415	C	C	T	T	R	R	R	R	R	R	R	R	R	R	R	R
3B	91478301	BS00046052_51	C	C	A	A	R	R	R	R	R	R	R	R	R	R	R	R
3B	92603003	AX-94454477	G	A	A	A	R	R	R	R	R	R	R	R	R	R	R	R
3B	103671332	wsnp_Ex_c21930_31102213	G	G	A	A	R	R	R	R	R	R	R	R	R	R	R	R
3B	103671732	wsnp_Ex_c21930_31102685	T	C	C	C	R	R	R	R	R	R	R	R	R	R	R	R
3B	103676128	BS00066108_51	A	A	G	G	R	R	R	R	R	R	R	R	R	R	R	R
3B	105522124	wsnp_Ex_c4927_8772847	C	C	T	T	R	R	R	R	R	R	R	R	R	R	R	R
3B	108479105	wsnp_JD_c30422_23944042	C	T	T	T	R	R	R	R	R	R	R	R	R	R	R	R
3B	108480782	BobWhite_c10402_140	C	C	T	T	R	R	R	R	R	R	R	R	R	R	R	R
3B	108862213	BS00032830_51	C	T	T	T	R	R	R	R	R	R	R	R	R	R	R	R
3B	112454392	Kukri_c23958_187	A	G	G	G	R	R	R	R	R	R	R	R	R	R	R	R
3B	113362314	Kukri_rep_c74178_178	C	C	T	T	R	R	R	R	R	R	R	R	R	R	R	R
3B	114602572	RAC875_rep_c70966_253	T	C	C	C	R	R	R	R	R	R	R	R	R	R	R	R
3B	116129046	Excalibur_rep_c68583_1067	G	A	A	A	R	R	R	R	R	R	R	R	R	R	R	R
3B	122167961	wsnp_JD_c2623_3541255	G	G	T	T	R	R	R	R	R	R	R	R	R	R	R	R
3B	122168224	Excalibur_c37787_925	G	G	A	A	R	R	R	R	R	R	R	R	R	R	R	R
3B	122832937	AX-94452017	G	A	A	A	R	R	R	R	R	R	R	R	R	R	R	R
3B	123554428	AX-95109644	C	T	T	T	R	R	R	R	R	R	R	R	R	R	R	R
3B	123583283	Kukri_c11905_89	C	C	T	T	R	R	R	R	R	R	R	R	R	R	R	R
3B	123584484	Kukri_rep_c101837_143	A	G	G	G	R	R	R	R	R	R	R	R	R	R	R	R
3B	125356276	BobWhite_c317_1777	G	G	A	A	R	R	R	R	R	R	R	R	R	R	R	R
3B	125359438	JD_c49675_408	A	C	C	C	R	R	R	R	R	R	R	R	R	R	R	R
3B	126889950	Tdurum_contig100403_128	T	T	C	C	R	R	R	R	R	R	R	R	R	R	R	R
3B	126917499	RFL_Contig4169_289	A	A	G	G	R	R	R	R	R	R	R	R	R	R	R	R
3B	128100753	Kukri_c8880_123	A	G	G	G	R	R	R	R	R	R	R	R	R	R	R	R
3B	131134059	RAC875_c15722_1081	G	A	A	A	R	R	R	R	R	R	R	R	R	R	R	R
3B	131150069	RAC875_c90230_51	T	C	C	C	R	R	R	R	R	R	R	R	R	R	R	R
3B	133823591	RFL_Contig3857_548	G	G	A	A	R	R	R	R	R	R	R	R	R	R	R	R
3B	134396868	wsnp_RFL_Contig2338_1839077	C	C	T	T	R	R	R	R	R	R	R	R	R	R	R	R
3B	135780228	wsnp_JD_c8158_9193784	T	C	C	C	R	R	R	R	R	R	R	R	R	R	R	R
3B	138511354	IAAV993	G	A	A	A	R	R	R	R	R	R	R	R	R	R	R	R
3B	139427948	Kukri_c39386_282	T	T	C	C	R	R	R	R	R	R	R	R	R	R	R	R
3B	140131218	AX-94686079	G	G	T	T	R	R	R	R	R	R	R	R	R	R	R	R
3B	140912065	RAC875_c25375_236	A	C	C	C	R	R	R	R	R	R	R	R	R	R	R	R
3B	141861012	TA002188-0143	T	T	C	C	R	R	R	R	R	R	R	R	R	R	R	R
3B	143648476	Kukri_c30535_58	C	C	T	T	R	R	R	R	R	R	R	R	R	R	R	R
3B	143686191	IACX5844	G	G	A	A	R	R	R	R	R	R	R	R	R	R	R	R
3B	144758850	wsnp_Ex_c5657_9942445	C	C	T	T	R	R	R	R	R	R	R	R	R	R	R	R
3B	145520696	wsnp_Ex_c54357_57265797	G	A	A	A	R	R	R	R	R	R	R	R	R	R	R	R
3B	147848465	Tdurum_contig10426_280	A	A	G	G	R	R	R	R	R	R	R	R	R	R	R	R
3B	147851552	wsnp_Ex_rep_c68624_67475477	A	C	C	C	R	R	R	R	R	R	R	R	R	R	R	R
3B	147985604	Tdurum_contig43263_243	G	G	A	A	R	R	R	R	R	R	R	R	R	R	R	R
3B	147985607	Tdurum_contig43263_246	A	G	G	G	R	R	R	R	R	R	R	R	R	R	R	R
3B	148113688	wsnp_Ex_c7967_13522958	G	G	A	A	R	R	R	R	R	R	R	R	R	R	R	R
3B	149945353	Excalibur_c54025_104	A	G	G	G	R	R	R	R	R	R	R	R	R	R	R	R
3B	151091536	CAP12_c4778_199	G	A	A	A	R	R	R	R	R	R	R	R	R	R	R	R
3B	151092701	BobWhite_rep_c52024_65	T	G	G	G	R	R	R	R	R	R	R	R	R	R	R	R
3B	152297597	IACX971	T	T	G	G	R	R	R	R	R	R	R	R	R	R	R	R
3B	153572987	wsnp_JD_c9902_10674725	C	T	T	T	R	R	R	R	R	R	R	R	R	R	R	R
3B	153573088	wsnp_JD_c9902_10674626	C	T	T	T	R	R	R	R	R	R	R	R	R	R	R	R
3B	154568891	IAAV1079	A	G	G	G	R	R	R	R	R	R	R	R	R	R	R	R
3B	155480679	AX-94383985	T	C	C	C	R	R	R	R	R	R	R	R	R	R	R	R
3B	155480752	Kukri_c3168_521	C	C	T	T	R	R	R	R	R	R	R	R	R	R	R	R
3B	156378939	RAC875_c1412_814	C	C	T	T	R	R	R	R	R	R	R	R	R	R	R	R
3B	158798087	Excalibur_c35491_788	T	C	C	C	R	R	R	R	R	R	R	R	R	R	R	R
3B	158878077	Kukri_c35146_2094	A	G	G	G	R	R	R	R	R	R	R	R	R	R	R	R
3B	159754876	tplb0046p09_685	C	T	T	T	R	R	R	R	R	R	R	R	R	R	R	R
3B	180804394	tplb0062h15_59	A	C	C	C	R	R	R	R	R	R	R	R	R	R	R	R
3B	184107491	RAC875_c37608_216	A	C	C	C	R	R	R	R	R	R	R	R	R	R	R	R
3B	189391566	BS00066904_51	A	G	G	G	R	R	R	R	R	R	R	R	R	R	R	R
3B	202473896	CAP7_c3916_256	A	G	G	G	R	R	R	R	R	R	R	R	R	R	R	R
3B	202990753	RAC875_rep_c72470_124	T	G	poly	G	R	R	R	R	R	R	R	R	R	R	R	R
3B	210206743	RAC875_c21955_719	T	C	C	C	R	R	R	R	R	R	R	R	R	R	R	R
3B	210418445	BS00098496_51	C	T	T	T	R	R	R	R	R	R	R	R	R	R	R	R
3B	211023500	Kukri_c45609_882	C	C	T	T	R	R	R	R	R	R	R	R	R	R	R	R
3B	216191564	AX-94804225	A	G	G	G	R	R	R	R	R	R	R	R	R	R	R	R
3B	217517296	Excalibur_c18641_1849	A	A	G	G	R	R	R	R	R	R	R	R	R	R	R	R
3B	217518149	Excalibur_c30975_133	T	G	G	G	R	R	R	R	R	R	R	R	R	R	R	R
3B	222764136	BS00106922_51	A	G	G	G	R	R	R	R	R	R	R	R	R	R	R	R
3B	222764286	wsnp_Ex_c257_491667	T	C	C	C	R	R	R	R	R	R	R	R	R	R	R	R
3B	222765587	wsnp_Ex_c19982_29009504	T	C	C	C	R	R	R	R	R	R	R	R	R	R	R	R
3B	222796181	Excalibur_c14273_1407	T	C	C	C	R	R	R	R	R	R	R	R	R	R	R	R
3B	224128064	wsnp_BE497469B_Ta_2_1	C	T	T	T	R	R	R	R	R	R	R	R	R	R	R	R
3B	227377710	Tdurum_contig3182_132	G	A	A	A	R	R	R	R	R	R	R	R	R	R	R	R
3B	227381242	Kukri_c11120_462	A	A	G	G	R	R	R	R	R	R	R	R	R	R	R	R
3B	228389808	RAC875_rep_c77173_208	T	C	C	C	R	R	R	R	R	R	R	R	R	R	R	R
3B	228539642	wsnp_Ex_rep_c70174_69125822	C	T	T	T	R	R	R	R	R	R	R	R	R	R	R	R
3B	228539792	Jagger_c1219_603	G	A	A	A	R	R	R	R	R	R	R	R	R	R	R	R
3B	228544035	Tdurum_contig26727_187	T	C	C	C	R	R	R	R	R	R	R	R	R	R	R	R
3B	228544115	Tdurum_contig26727_267	G	G	A	A	R	R	R	R	R	R	R	R	R	R	R	R
3B	228544135	RAC875_rep_c69281_207	A	G	G	G	R	R	R	R	R	R	R	R	R	R	R	R
3B	228544501	Tdurum_contig28033_420	A	G	G	G	R	R	R	R	R	R	R	R	R	R	R	R
3B	228546357	Tdurum_contig1002_149	A	C	C	C	R	R	R	R	R	R	R	R	R	R	R	R
3B	229288981	Tdurum_contig15181_67	G	T	T	T	R	R	R	R	R	R	R	R	R	R	R	R
3B	229289081	BobWhite_c634_420	C	A	A	A	R	R	R	R	R	R	R	R	R	R	R	R
3B	229879227	IAAV5505	A	C	C	C	R	R	R	R	R	R	R	R	R	R	R	R
3B	229978911	wsnp_Ex_c7478_12792943	A	G	G	G	R	R	R	R	R	R	R	R	R	R	R	R
3B	232166870	CAP8_rep_c4453_136	C	T	T	T	R	R	R	R	R	R	R	R	R	R	R	R
3B	232172323	Excalibur_c24830_415	G	G	A	A	R	R	R	R	R	R	R	R	R	R	R	R
3B	232172473	Excalibur_c48841_1380	C	C	T	T	R	R	R	R	R	R	R	R	R	R	R	R
3B	233172511	RAC875_c8755_314	A	G	G	G	R	R	R	R	R	R	R	R	R	R	R	R
3B	233172828	BS00091577_51	G	G	A	A	R	R	R	R	R	R	R	R	R	R	R	R
3B	233764289	AX-94522801	G	G	C	C	R	R	R	R	R	R	R	R	R	R	R	R
3B	238373764	Kukri_c37029_761	A	G	G	G	R	R	R	R	R	R	R	R	R	R	R	R
3B	238831579	Jagger_c2876_255	C	C	T	T	R	R	R	R	R	R	R	R	R	R	R	R
3B	239500688	BS00049615_51	G	G	A	A	R	R	R	R	R	R	R	R	R	R	R	R
3B	239501705	AX-94410041	G	A	A	A	R	R	R	R	R	R	R	R	R	R	R	R
3B	250065852	AX-94749781	A	A	G	G	R	R	R	R	R	R	R	R	R	R	R	R
3B	355405038	wsnp_Ex_rep_c67067_65534806	T	C	C	C	R	R	R	R	R	R	R	R	R	R	R	R
3B	361314837	Excalibur_c9001_569	G	A	A	A	R	R	R	R	R	R	R	R	R	R	R	R
3B	379822454	TA001646-1356	T	C	C	C	R	R	R	R	R	R	R	R	R	R	R	R
3B	379900736	Excalibur_c14803_1088	A	A	faNILed	G	R	R	R	R	R	R	R	R	R	R	R	R
[truncated: 3,100 more rows]

## Sheet: Table S5
Table S5. Allelic variation of parental genotypes (Ruta (R); WEW Gitit G18-16 (G); Langdon (L), and H (heterozygotes) in three introgression lines (four repeats of each NIL72. NIL73, NIL99) based on genotyping using 25K
Chromosome	Allele	Lines
		NIL72-1	NIL72-2	NIL72-3	NIL72-4	NIL73-1	NIL73-2	NIL73-3	NIL73-4	NIL99-1	NIL99-2	NIL99-3	NIL99-4
1A	R	100	100	100	100	100	100	100	100	100	100	100	100
1A	G	0	0	0	0	0	0	0	0	0	0	0	0
1A	L	0	0	0	0	0	0	0	0	0	0	0	0
1A	H	0	0	0	0	0	0	0	0	0	0	0	0
1B	R	100	100	100	100	100	100	100	100	100	100	100	100
1B	G	0	0	0	0	0	0	0	0	0	0	0	0
1B	L	0	0	0	0	0	0	0	0	0	0	0	0
1B	H	0	0	0	0	0	0	0	0	0	0	0	0
2A	R	100	100	94.5585	94.5585	94.9827	100	100	94.9827	95.8157	95.8157	100	95.8157
2A	G	0	0	0	0	0	0	0	0	0	0	0	0
2A	L	0	0	5.44151	0	5.01734	0	0	5.01734	0	0	0	0
2A	H	0	0	0	5.44151	0	0	0	0	4.18433	4.18433	0	4.18433
2B	R	100	100	100	99.5622	100	100	100	100	100	100	100	100
2B	G	0	0	0	0	0	0	0	0	0	0	0	0
2B	L	0	0	0	0	0	0	0	0	0	0	0	0
2B	H	0	0	0	0.437755	0	0	0	0	0	0	0	0
3A	R	100	100	100	100	100	100	100	100	100	100	100	100
3A	G	0	0	0	0	0	0	0	0	0	0	0	0
3A	L	0	0	0	0	0	0	0	0	0	0	0	0
3A	H	0	0	0	0	0	0	0	0	0	0	0	0
3B	R	95.2998	95.2998	95.2998	95.2998	95.2998	95.2998	95.2998	95.2998	100	100	100	100
3B	G	0	0	0	0	0	0	0	0	0	0	0	0
3B	L	4.70015	4.70015	4.70015	4.70015	4.70015	4.70015	4.70015	4.70015	0	0	0	0
3B	H	0	0	0	0	0	0	0	0	0	0	0	0
4A	R	100	100	100	100	100	100	100	100	100	100	100	100
4A	G	0	0	0	0	0	0	0	0	0	0	0	0
4A	L	0	0	0	0	0	0	0	0	0	0	0	0
4A	H	0	0	0	0	0	0	0	0	0	0	0	0
4B	R	97.4324	97.4324	97.4324	99.026	97.4324	97.4324	100	97.4324	100	100	100	100
4B	G	1.27748	1.27748	0.973963	0.973963	0	0	0	0	0	0	0	0
4B	L	0	0	0	0	0	0	0	0	0	0	0	0
4B	H	1.29013	1.29013	1.59365	0	2.56761	2.56761	0	2.56761	0	0	0	0
5A	R	93.1963	91.9969	100	99.2334	91.9969	91.9969	98.7613	97.0277	97.2284	97.2284	97.2284	97.2284
5A	G	0	5.27296	0	0	1.43625	1.23872	1.23872	1.23872	0	0	0	0
5A	L	0	0	0	0	0	0	0	0	2.77164	0	0	2.77164
5A	H	6.80369	2.73019	0	0.766621	6.5669	6.76443	0	1.73361	0	2.77164	2.77164	0
5B	R	27.4673	27.4673	27.4673	27.4673	27.4673	27.4673	27.4673	27.4673	74.8152	85.0937	20.7851	79.1052
5B	G	72.5327	72.5327	72.5327	72.5327	72.5327	72.5327	72.5327	72.5327	11.7803	11.7803	11.7803	11.7803
5B	L	0	0	0	0	0	0	0	0	3.12592	3.12592	3.12592	3.12592
5B	H	0	0	0	0	0	0	0	0	10.2785	0	64.3087	5.98855
6A	R	14.3221	14.3221	14.3221	14.3221	14.8964	14.8964	100	14.8964	97.7067	97.7067	97.7067	97.7067
6A	G	85.6779	85.6779	85.6779	85.6779	0	0	0	0	2.29327	2.29327	2.29327	2.29327
6A	L	0	0	0	0	0	0	0	0	0	0	0	0
6A	H	0	0	0	0	85.1036	85.1036	0	85.1036	0	0	0	0
6B	R	100	100	100	100	16.9819	16.9819	16.9819	16.9819	100	100	100	100
6B	G	0	0	0	0	0	0	0	0	0	0	0	0
6B	L	0	0	0	0	83.0181	83.0181	83.0181	83.0181	0	0	0	0
6B	H	0	0	0	0	0	0	0	0	0	0	0	0
7A	R	100	100	100	100	100	100	100	100	100	100	100	100
7A	G	0	0	0	0	0	0	0	0	0	0	0	0
7A	L	0	0	0	0	0	0	0	0	0	0	0	0
7A	H	0	0	0	0	0	0	0	0	0	0	0	0
7B	R	96.7161	96.7161	96.7161	96.7161	93.4788	96.7628	93.4788	93.4788	100	100	100	100
7B	G	0	0	0	0	3.23725	3.23725	3.23725	3.23725	0	0	0	0
7B	L	3.28391	3.28391	3.28391	3.28391	0	0	0	0	0	0	0	0
7B	H	0	0	0	0	3.28391	0	3.28391	3.28391	0	0	0	0
Total	R	88.3092	88.2258	88.3638	88.3821	81.8405	82.4725	88.1156	82.1903	97.5645	98.2908	94.0686	97.8676
Total	G	10.4931	10.8598	10.4728	10.4728	5.46763	5.45389	5.45389	5.45389	0.973787	0.973787	0.973787	0.973787
Total	L	0.638352	0.638352	1.05686	0.638352	6.57031	6.18442	6.18442	6.57031	0.413605	0.220876	0.220876	0.413605
Total	H	0.559361	0.276106	0.106553	0.506709	6.12157	5.88918	0.246124	5.78548	1.04809	0.514548	4.73675	0.744968
Total	G+L	11.1314	11.4981	11.5297	11.1112	12.0379	11.6383	11.6383	12.0242	1.38739	1.19466	1.19466	1.38739

## Sheet: Table S6
Table S6. Correlation analysis between phenotypic traits measured in three field experiments: Acre, Galilee and Re'im.
Traits	PH	GY	GPC	TKW
PH	1	0.37	-0.54	0.35
		0.94**	-0.27	-0.42
		na	na	na
GY		1	-0.73**	0.75**
			-0.28	-0.25
			-0.85**	0.08
GPC			1	-0.74**
				0.08
				-0.48
TKW				1
Enviroments:
	Acre
	Galilee
	Re'im
** = Significant (p ≤0.05)

## Sheet: Table S7
Table S7. Morphological traits measured in 14 days seedlings of Ruta and IL99 grown under full nitrogen (FN) and low nitrogen (LN). For each trait, mean (±SD) and relative reductions (%RR) between FN vs. LN were calculated for Second leaf length (SLL, mm); Level chlorophyll accumulation (SPAD, level); Number of leaves (NL, number); Fresh shoots weight (FSW, g); Dry shoots weight (DSW, g).
Traits	Cultivar (Ruta)			Introgression WEW (IL 99)			Probability level of ANOVA
	FN	LN	%RR	FN	LN	%RR	G	T	GxT
SLL, mm	253.4±7.6	222.0±13.2	12	268.8±11.08	251.0±17.3	6	0.002	0.001	0.028
SPAD, #	53.40±0.54	27.40±1.14	48	53.80±0.83	42.40±1.14	20	1e-05	1e-05	1e-05
NL, #	2.45±0.51	1.40±0.50	43	3.32±0.12	3.10±0.42	7	0.0001	0.021	ns
FSW, g	0.79±0.01	0.23±1.15	71	0.93±0.02	0.87±0.05	6	1e-05	1e-05	1e-05
DSW, g	0.09±0.008	0.038±0.004	58	0.12±0.01	0.10±0.01	17	1e-05	1e-05	4e-05

## Sheet: Table S8
Table S8. The raw data for RT-PCR experiment.
	Gene	Ct		Gene	Ct		2^-ddCt				Mean	IL99FN	1
	Ubiquitin			UP1			dCt	ddCt	folds			IL99LN	4.75683
Control	IL9901FN	27.55		IL9901FN	30.97		3.42	-0.146667	1.10701
Control	IL9902FN	27.13		IL9902FN	30.93		3.8	0.233333	0.850667		SD	IL99FN	0.136851
Control	IL9903FN	27.36		IL9903FN	30.84		3.48	-0.0866667	1.06191			IL99LN	1.36285
Treatment	IL9901LN	30.35		IL9901LN	31.44		1.09	-2.47667	5.5661
Treatment	IL9902LN	30.43		IL9902LN	32.26		1.83	-1.73667	3.33264		SE	IL99FN	0.0790112
Treatment	IL9903LN	30.3		IL9903LN	31.33		1.03	-2.53667	5.80247			IL99LN	0.786844
							3.56667
	Gene	Ct		Gene	Ct		2^-ddCt				Mean	RutaFN	1
	Ubiquitin			UP1			dCt	ddCt	folds			RutaLN	2.25012
Control	Ruta01FN	26.21		Ruta01FN	31.49		5.28	1.54667	0.3423
Control	Ruta02FN	28.42		Ruta02FN	30.37		1.95	-1.78333	3.44221		SD	RutaFN	1.66293
Control	Ruta03FN	26.94		Ruta03FN	30.91		3.97	0.236667	0.848704			RutaLN	3.16715
Treatment	Ruta01LN	25.5		Ruta01LN	30.11		4.61	0.876667	0.544624
Treatment	Ruta02LN	29.16		Ruta02LN	30.12		0.96	-2.77333	6.83686		SE	RutaFN	0.960096
Treatment	Ruta03LN	27.96		Ruta03LN	30.08		2.12	-1.61333	3.05958			RutaLN	1.82855
							3.73333
	Gene	Ct		Gene	Ct		2^-ddCt				Mean	NIL21FN	1
	Ubiquitin			UP1			dCt	ddCt	folds			NIL21LN	3.37916
Control	NIL2101FN	24.2		NIL2101FN	30.62		6.42	0.01	0.993092
Control	NIL2102FN	24.02		NIL2102FN	30.4		6.38	-0.03	1.02101		SD	NIL21FN	0.0184218
Control	NIL2103FN	24.28		NIL2103FN	30.71		6.43	0.02	0.986233			NIL21LN	0.0949954
Treatment	NIL2101LN	23.05		NIL2101LN	27.74		4.69	-1.72	3.29436
Treatment	NIL2102LN	23.34		NIL2102LN	27.95		4.61	-1.8	3.4822		SE	NIL21FN	0.0106358
Treatment	NIL2103LN	23.09		NIL2103LN	27.75		4.66	-1.75	3.36359			NIL21LN	0.0548456
							6.41
	Gene	Ct		Gene	Ct		2^-ddCt				Mean	NIL38FN	1
	Ubiquitin			UP1			dCt	ddCt	folds			NIL38LN	1.82766
Control	NIL3801FN	24.37		NIL3801FN	29.82		5.45	0.2	0.870551
Control	NIL3802FN	24.11		NIL3802FN	29		4.89	-0.36	1.28343		SD	NIL38FN	0.231632
Control	NIL3803FN	24.47		NIL3803FN	29.88		5.41	0.16	0.895025			NIL38LN	0.360784
Treatment	NIL3801LN	23.79		NIL3801LN	27.86		4.07	-1.18	2.26577
Treatment	NIL3802LN	23.42		NIL3802LN	27.94		4.52	-0.73	1.65864		SE	NIL38FN	0.133733
Treatment	NIL3803LN	23.62		NIL3803LN	28.17		4.55	-0.7	1.6245			NIL38LN	0.208298
							5.25
	Gene	Ct		Gene	Ct		2^-ddCt				Mean	IL99FN	1
	Ubiquitin			ARF6			dCt	ddCt	folds			IL99LN	4.44854
Control	IL9901FN	27.55		IL9901FN	30.29		2.74	-0.393333	1.31342
Control	IL9902FN	27.13		IL9902FN	30.74		3.61	0.476667	0.718636		SD	IL99FN	0.29845
Control	IL9903FN	27.36		IL9903FN	30.41		3.05	-0.0833333	1.05946			IL99LN	0.621396
Treatment	IL9901LN	30.35		IL9901LN	31.27		0.92	-2.21333	4.63746
Treatment	IL9902LN	30.43		IL9902LN	31.24		0.81	-2.32333	5.00487		SE	IL99FN	0.17231
Treatment	IL9903LN	30.3		IL9903LN	31.51		1.21	-1.92333	3.79298			IL99LN	0.358763
							3.13333
	Gene	Ct		Gene	Ct		2^-ddCt				Mean	RutaFN	1
	Ubiquitin			ARF6			dCt	ddCt	folds			RutaLN	2.2868
Control	Ruta01FN	26.21		Ruta01FN	28.94		2.73	0.41	0.752623
Control	Ruta02FN	26.42		Ruta02FN	28.47		2.05	-0.27	1.20581		SD	RutaFN	0.237406
Control	Ruta03FN	26.94		Ruta03FN	29.12		2.18	-0.14	1.10191			RutaLN	0.0789427
Treatment	Ruta01LN	27.5		Ruta01LN	28.65		1.15	-1.17	2.25012
Treatment	Ruta02LN	27.16		Ruta02LN	28.32		1.16	-1.16	2.23457		SE	RutaFN	0.137066
Treatment	Ruta03LN	27.96		Ruta03LN	29.03		1.07	-1.25	2.37841			RutaLN	0.0455776
							2.32
	Gene	Ct		Gene	Ct		2^-ddCt				Mean	NIL21FN	1
	Ubiquitin			ARF6			dCt	ddCt	folds			NIL21LN	1.39474
Control	NIL2101FN	22.15		NIL2101FN	28.22		6.07	-0.06	1.04247
Control	NIL2102FN	22.3		NIL2102FN	28.35		6.05	-0.08	1.05702		SD	NIL21FN	0.0824341
Control	NIL2103FN	22.2		NIL2103FN	28.47		6.27	0.14	0.907519			NIL21LN	0.363744
Treatment	NIL2101LN	20.47		NIL2101LN	26.04		5.57	-0.56	1.47427
Treatment	NIL2102LN	20.71		NIL2102LN	26.02		5.31	-0.82	1.76541		SE	NIL21FN	0.0475933
Treatment	NIL2103LN	20.54		NIL2103LN	26.61		6.07	-0.06	1.04247			NIL21LN	0.210008
							6.13
	Gene	Ct		Gene	Ct		2^-ddCt				Mean	NIL38FN	1
	Ubiquitin			ARF6			dCt	ddCt	folds			NIL38LN	0.76313
Control	NIL3801FN	21.22		NIL3801FN	28.89		7.67	0.0966667	0.935191
Control	NIL3802FN	21.25		NIL3802FN	28.79		7.54	-0.0333333	1.02337		SD	NIL38FN	0.0581228
Control	NIL3803FN	21.44		NIL3803FN	28.95		7.51	-0.0633333	1.04488			NIL38LN	0.170875
Treatment	NIL3801LN	20.49		NIL3801LN	28.25		7.76	0.186667	0.878633
Treatment	NIL3802LN	20.47		NIL3802LN	28.24		7.77	0.196667	0.872564		SE	NIL38FN	0.0335572
Treatment	NIL3803LN	20.05		NIL3803LN	28.41		8.36	0.786667	0.579682			NIL38LN	0.0986545
							7.57333
	Gene	Ct		Gene	Ct		2^-ddCt				Mean	IL99FN	1
	Ubiquitin			NRT			dCt	ddCt	folds			IL99LN	1.57644
Control	IL9901FN	27.55		IL9901FN	30.32		2.77	-0.02	1.01396
Control	IL9902FN	27.13		IL9902FN	30.16		3.03	0.24	0.846745		SD	IL99FN	0.159065
Control	IL9903FN	28.36		IL9903FN	30.93		2.57	-0.22	1.16473			IL99LN	0.398905
Treatment	IL9901LN	30.35		IL9901LN	32.81		2.46	-0.33	1.25701
Treatment	IL9902LN	30.43		IL9902LN	32.19		1.76	-1.03	2.04202		SE	IL99FN	0.0918362
Treatment	IL9903LN	30.3		IL9903LN	32.48		2.18	-0.61	1.52626			IL99LN	0.230308
							2.79
	Gene	Ct		Gene	Ct		2^-ddCt				Mean	RutaFN	1
	Ubiquitin			NRT			dCt	ddCt	folds			RutaLN	3.74076
Control	Ruta01FN	26.21		Ruta01FN	28.55		2.34	0.363333	0.777366
Control	Ruta02FN	26.42		Ruta02FN	28.08		1.66	-0.316667	1.24545		SD	RutaFN	0.23437
Control	Ruta03FN	26.94		Ruta03FN	28.87		1.93	-0.0466667	1.03288			RutaLN	2.50899
Treatment	Ruta01LN	27.4		Ruta01LN	27.72		0.32	-1.65667	3.15287
Treatment	Ruta02LN	27.06		Ruta02LN	27.8		0.74	-1.23667	2.35653		SE	RutaFN	0.135313
Treatment	Ruta03LN	27.96		Ruta03LN	27.12		-0.84	-2.81667	7.04533			RutaLN	1.44857
							1.97667
	Gene	Ct		Gene	Ct		2^-ddCt				Mean	NIL21FN	1
	Ubiquitin			ARF6			dCt	ddCt	folds			NIL21LN	1.17827
Control	NIL2101FN	24.34		NIL2101FN	26.01		1.67	-0.12	1.08673
Control	NIL2102FN	24.23		NIL2102FN	26.1		1.87	0.08	0.946058		SD	NIL21FN	0.0747348
Control	NIL2103FN	24.22		NIL2103FN	26.05		1.83	0.04	0.972655			NIL21LN	0.0736632
Treatment	NIL2101LN	24.37		NIL2101LN	25.84		1.47	-0.32	1.24833
Treatment	NIL2102LN	24.47		NIL2102LN	26.01		1.54	-0.25	1.18921		SE	NIL21FN	0.0431481
Treatment	NIL2103LN	24.09		NIL2103LN	25.74		1.65	-0.14	1.10191			NIL21LN	0.0425295
							1.79
	Gene	Ct		Gene	Ct		2^-ddCt				Mean	NIL38FN	1
	Ubiquitin			ARF6			dCt	ddCt	folds			NIL38LN	1.32562
Control	NIL3801FN	24.37		NIL3801FN	26.72		2.35	-0.43	1.34723
Control	NIL3802FN	23.09		NIL3802FN	26.91		3.82	1.04	0.486327		SD	NIL38FN	0.555978
Control	NIL3803FN	24.4		NIL3803FN	26.57		2.17	-0.61	1.52626			NIL38LN	0.318507
Treatment	NIL3801LN	23.42		NIL3801LN	25.83		2.41	-0.37	1.29235
Treatment	NIL3802LN	23.62		NIL3802LN	25.64		2.02	-0.76	1.69349		SE	NIL38FN	0.320994
Treatment	NIL3803LN	23.21		NIL3803LN	25.9		2.69	-0.09	1.06437			NIL38LN	0.18389
							2.78
	Gene	Ct		Gene	Ct		2^-ddCt				Mean	IL99FN	1
	Ubiquitin			WD40			dCt	ddCt	folds			IL99LN	2.68267
Control	IL9901FN	17.1604		IL9901FN	35.6845		18.524	0.208615	0.865367
Control	IL9902FN	16.9049		IL9902FN	35.13		18.2251	-0.0903474	1.06463		SD	IL99FN	0.121494
Control	IL9903FN	17.2075		IL9903FN	35.4046		18.1971	-0.118268	1.08543			IL99LN	0.796802
Treatment	IL9901LN	17.6197		IL9901LN	34.06		16.4403	-1.87509	3.66824
Treatment	IL9902LN	17.4903		IL9902LN	34.66		17.1697	-1.14571	2.21255		SE	IL99FN	0.0701447
Treatment	IL9903LN	17.6748		IL9903LN	34.74		17.0652	-1.25022	2.37878			IL99LN	0.460034
							18.3154
	Gene	Ct		Gene	Ct		2^-ddCt				Mean	RutaFN	1
	Ubiquitin			WD40			dCt	ddCt	folds			RutaLN	3.05676
Control	Ruta01FN	20.2169		Ruta01FN	36.942		16.7251	0.993869	0.502129
Control	Ruta02FN	20.1317		Ruta02FN	36.6868		16.5551	0.823861	0.564928		SD	RutaFN	1.72756
Control	Ruta03FN	20.81		Ruta03FN	34.7235		13.9135	-1.81773	3.52526			RutaLN	0.834148
Treatment	Ruta01LN	19.4989		Ruta01LN	33.23		13.7311	-2.00012	4.00032
Treatment	Ruta02LN	19.4536		Ruta02LN	33.96		14.5064	-1.22479	2.33722		SE	RutaFN	0.997409
Treatment	Ruta03LN	19.5299		Ruta03LN	33.65		14.1201	-1.6111	3.05485			RutaLN	0.481596
							15.7312
	Gene	Ct		Gene	Ct		2^-ddCt				Mean	NIL21FN	1
	Ubiquitin			WD40			dCt	ddCt	folds			NIL21LN	2.53151
Control	NIL2101FN	25.12		NIL2101FN	24.13		-0.99	-0.146667	1.10701
Control	NIL2102FN	25.26		NIL2102FN	24.65		-0.61	0.233333	0.850667		SD	NIL21FN	0.136851
Control	NIL2103FN	25.94		NIL2103FN	25.01		-0.93	-0.0866667	1.06191			NIL21LN	0.632548
Treatment	NIL2101LN	26.35		NIL2101LN	24.36		-1.99	-1.14667	2.21402
Treatment	NIL2102LN	26.94		NIL2102LN	24.95		-1.99	-1.14667	2.21402		SE	NIL21FN	0.0790112
Treatment	NIL2103LN	26.98		NIL2103LN	24.41		-2.57	-1.72667	3.30962			NIL21LN	0.365202
							-0.843333
	Gene	Ct		Gene	Ct		2^-ddCt				Mean	NIL38FN	1
	Ubiquitin			WD40			dCt	ddCt	folds			NIL38LN	2.10916
Control	NIL3801FN	26.33		NIL3801FN	25.72		-0.61	0.596667	0.66128
Control	NIL3802FN	26.94		NIL3802FN	25.23		-1.71	-0.503333	1.41748		SD	NIL38FN	0.378434
Control	NIL3803FN	26.87		NIL3803FN	25.57		-1.3	-0.0933333	1.06683			NIL38LN	0.172912
Treatment	NIL3801LN	27.01		NIL3801LN	24.83		-2.18	-0.973333	1.96337
Treatment	NIL3802LN	27.1		NIL3802LN	24.84		-2.26	-1.05333	2.07532		SE	NIL38FN	0.218489
Treatment	NIL3803LN	27.31		NIL3803LN	24.9		-2.41	-1.20333	2.30271			NIL38LN	0.0998305
							-1.20667
	Gene	Ct		Gene	Ct		2^-ddCt				Mean	IL99FN	1
	Ubiquitin			EKAO1			dCt	ddCt	folds			IL99LN	2.62251
Control	IL9901FN	16.3		IL9901FN	21.8904		5.59039	-0.0185769	1.01296
Control	IL9902FN	16.1		IL9902FN	21.9837		5.88372	0.274746	0.826596		SD	IL99FN	0.183859
Control	IL9903FN	16.6335		IL9903FN	21.9863		5.3528	-0.256169	1.1943			IL99LN	0.283988
Treatment	IL9901LN	19.12		IL9901LN	23.3028		4.18279	-1.42618	2.68734
Treatment	IL9902LN	19.24		IL9902LN	23.32		4.07998	-1.52899	2.88584		SE	IL99FN	0.106151
Treatment	IL9903LN	19.09		IL9903LN	23.4813		4.39129	-1.21768	2.32573			IL99LN	0.16396
							5.60897
	Gene	Ct		Gene	Ct		2^-ddCt				Mean	RutaFN	1
	Ubiquitin			EKAO1			dCt	ddCt	folds			RutaLN	2.26421
Control	Ruta01FN	17.9808		Ruta01FN	23.07		5.08921	-0.638772	1.557
Control	Ruta02FN	17.9093		Ruta02FN	23.9351		6.02582	0.297833	0.813474		SD	RutaFN	0.436355
Control	Ruta03FN	17.88		Ruta03FN	23.9489		6.06893	0.34094	0.789527			RutaLN	0.302114
Treatment	Ruta01LN	18.48		Ruta01LN	23.2503		4.77031	-0.95768	1.94218
Treatment	Ruta02LN	18.95		Ruta02LN	23.3403		4.39025	-1.33774	2.52755		SE	RutaFN	0.251929
Treatment	Ruta03LN	18.91		Ruta03LN	23.3964		4.48639	-1.2416	2.3646			RutaLN	0.174425
							5.72799
	Gene	Ct		Gene	Ct		2^-ddCt				Mean	NIL21FN	1
	Ubiquitin			EKAO1			dCt	ddCt	folds			NIL21LN	2.8433
Control	NIL2101FN	25.6515		NIL2101FN	29.48		3.82855	0.487648	0.713187
Control	NIL2102FN	26.5923		NIL2102FN	29.32		2.72771	-0.613189	1.52964		SD	NIL21FN	0.424997
Control	NIL2103FN	25.6536		NIL2103FN	29.12		3.46644	0.125541	0.91666			NIL21LN	1.36465
Treatment	NIL2101LN	24.9		NIL2101LN	26.21		1.31	-2.0309	4.08659
Treatment	NIL2102LN	24.56		NIL2102LN	26.03		1.47	-1.8709	3.6576		SE	NIL21FN	0.245372
Treatment	NIL2103LN	24.12		NIL2103LN	26.84		2.72	-0.620898	1.53783			NIL21LN	0.787882
							3.3409
	Gene	Ct		Gene	Ct		2^-ddCt				Mean	NIL38FN	1
	Ubiquitin			EKAO1			dCt	ddCt	folds			NIL38LN	2.11047
Control	NIL3801FN	25.6515		NIL3801FN	27.74		2.08855	0.527648	0.693684
Control	NIL3802FN	26.5923		NIL3802FN	27.83		1.23771	-0.323189	1.25109		SD	NIL38FN	0.297422
Control	NIL3803FN	25.6536		NIL3803FN	27.01		1.35644	-0.204459	1.15225			NIL38LN	0.7995
Treatment	NIL3801LN	24.18		NIL3801LN	25.36		1.18	-0.380898	1.30215
Treatment	NIL3802LN	24.96		NIL3802LN	25.09		0.13	-1.4309	2.69615		SE	NIL38FN	0.171717
Treatment	NIL3803LN	24.98		NIL3803LN	25.12		0.14	-1.4209	2.67752			NIL38LN	0.461592
							1.5609
	Gene	Ct		Gene	Ct		2^-ddCt				Mean	IL99FN	1
	Ubiquitin			SEC1			dCt	ddCt	folds			IL99LN	3.56098
Control	IL9901FN	22.93		IL9901FN	35.15		12.22	-0.269268	1.2052
Control	IL9902FN	22.79		IL9902FN	35.12		12.33	-0.159268	1.11672		SD	IL99FN	0.245321
Control	IL9903FN	22.82		IL9903FN	35.7378		12.9178	0.428536	0.743015			IL99LN	1.01226
Treatment	IL9901LN	21.13		IL9901LN	32.14		11.01	-1.47927	2.78807
Treatment	IL9902LN	21.8992		IL9902LN	32.1359		10.2368	-2.2525	4.76507		SE	IL99FN	0.141636
Treatment	IL9903LN	21.8923		IL9903LN	32.6165		10.7242	-1.76506	3.39889			IL99LN	0.584431
							12.4893
	Gene	Ct		Gene	Ct		2^-ddCt				Mean	RutaFN	1
	Ubiquitin			SEC1			dCt	ddCt	folds			RutaLN	3.41104
Control	Ruta01FN	22.04		Ruta01FN	34.51		12.47	-0.0733333	1.05214
Control	Ruta02FN	22.34		Ruta02FN	34.56		12.22	-0.323333	1.25122		SD	RutaFN	0.24728
Control	Ruta03FN	21.98		Ruta03FN	34.92		12.94	0.396667	0.759611			RutaLN	1.76457
Treatment	Ruta01LN	21.8207		Ruta01LN	32.13		10.3093	-2.23402	4.70443
Treatment	Ruta02LN	21.7499		Ruta02LN	32.01		10.2601	-2.28328	4.86782		SE	RutaFN	0.142767
Treatment	Ruta03LN	21.35		Ruta03LN	33.1		11.75	-0.793333	1.73307			RutaLN	1.01878
							12.5433
	Gene	Ct		Gene	Ct		2^-ddCt				Mean	NIL21FN	1
	Ubiquitin			SEC1			dCt	ddCt	folds			NIL21LN	3.10994
Control	NIL2101FN	17.9516		NIL2101FN	29.301		11.3494	0.973784	0.509169
Control	NIL2102FN	18.3147		NIL2102FN	27.8665		9.5518	-0.82386	1.77014		SD	NIL21FN	0.630723
Control	NIL2103FN	18.567		NIL2103FN	28.7927		10.2257	-0.149925	1.10951			NIL21LN	1.3499
Treatment	NIL2101LN	21.6115		NIL2101LN	29.7284		8.11688	-2.25878	4.78587
Treatment	NIL2102LN	21.5063		NIL2102LN	30.3492		8.84288	-1.53278	2.89343		SE	NIL21FN	0.364148
Treatment	NIL2103LN	21.2686		NIL2103LN	30.5251		9.25656	-1.1191	2.17211			NIL21LN	0.779363
							10.3757
	Gene	Ct		Gene	Ct		2^-ddCt				Mean	NIL38FN	1
	Ubiquitin			SEC1			dCt	ddCt	folds			NIL38LN	2.63881
Control	NIL3801FN	18.6505		NIL3801FN	30.02		11.3695	-0.334917	1.26131
Control	NIL3802FN	17.9516		NIL3802FN	29.94		11.9884	0.284021	0.821299		SD	NIL38FN	0.224332
Control	NIL3803FN	18.3147		NIL3803FN	30.07		11.7553	0.0508962	0.965336			NIL38LN	0.355158
Treatment	NIL3801LN	21.6115		NIL3801LN	31.87		10.2585	-1.44596	2.72444
Treatment	NIL3802LN	21.5063		NIL3802LN	31.64		10.1337	-1.57073	2.97054		SE	NIL38FN	0.129518
Treatment	NIL3803LN	21.2686		NIL3803LN	31.79		10.5214	-1.18297	2.27044			NIL38LN	0.20505
							11.7044
	Gene	Ct		Gene	Ct		2^-ddCt				Mean	IL99FN	1
	Ubiquitin			NCED			dCt	ddCt	folds			IL99LN	1.19748
Control	IL9901FN	27.55		IL9901FN	27.06		-0.49	-0.223333	1.16743
Control	IL9902FN	27.13		IL9902FN	27.16		0.03	0.296667	0.814131		SD	IL99FN	0.180166
Control	IL9903FN	27.36		IL9903FN	27.02		-0.34	-0.0733333	1.05214			IL99LN	0.153896
Treatment	IL9901LN	29.35		IL9901LN	28.89		-0.46	-0.193333	1.1434
Treatment	IL9902LN	29.43		IL9902LN	28.7		-0.73	-0.463333	1.37872		SE	IL99FN	0.104019
Treatment	IL9903LN	29.3		IL9903LN	28.91		-0.39	-0.123333	1.08925			IL99LN	0.0888521
							-0.266667
	Gene	Ct		Gene	Ct		2^-ddCt				Mean	RutaFN	1
	Ubiquitin			NCED			dCt	ddCt	folds			RutaLN	1.03288
Control	Ruta01FN	26.21		Ruta01FN	26.27		0.06	0.18	0.882703
Control	Ruta02FN	26.42		Ruta02FN	26.86		0.44	0.56	0.678302		SD	RutaFN	0.523722
Control	Ruta03FN	26.94		Ruta03FN	26.08		-0.86	-0.74	1.67018			RutaLN	0.104353
Treatment	Ruta01LN	25.5		Ruta01LN	25.41		-0.09	0.03	0.97942
Treatment	Ruta02LN	25.16		Ruta02LN	25.08		-0.08	0.04	0.972655		SE	RutaFN	0.302371
Treatment	Ruta03LN	25.96		Ruta03LN	25.63		-0.33	-0.21	1.15669			RutaLN	0.0602485
							-0.12
	Gene	Ct		Gene	Ct		2^-ddCt				Mean	NIL21FN	1
	Ubiquitin			NCED			dCt	ddCt	folds			NIL21LN	0.286572
Control	NIL2101FN	25.28		NIL2101FN	27.8795		2.59954	0.672571	0.627387
Control	NIL2102FN	25.4296		NIL2102FN	27.06		1.63043	-0.296535	1.22819		SD	NIL21FN	0.368606
Control	NIL2103FN	25.75		NIL2103FN	27.3009		1.55093	-0.376036	1.29777			NIL21LN	0.10988
Treatment	NIL2101LN	24.23		NIL2101LN	28.22		3.99	2.06303	0.239313
Treatment	NIL2102LN	24.97		NIL2102LN	28.13		3.16	1.23303	0.425423		SE	NIL21FN	0.212815
Treatment	NIL2103LN	24.02		NIL2103LN	28.06		4.04	2.11303	0.231161			NIL21LN	0.063439
							1.92697
	Gene	Ct		Gene	Ct		2^-ddCt				Mean	NIL38FN	1
	Ubiquitin			NCED			dCt	ddCt	folds			NIL38LN	0.338363
Control	NIL3801FN	25.1797		NIL3801FN	31.2595		6.07972	0.896556	0.537167
Control	NIL3802FN	25.5568		NIL3802FN	30.5346		4.97779	-0.205376	1.15299		SD	NIL38FN	0.540554
Control	NIL3803FN	25.918		NIL3803FN	30.41		4.49198	-0.69118	1.6146			NIL38LN	0.0471561
Treatment	NIL3801LN	18.03		NIL3801LN	24.56		6.53	1.34684	0.393153
Treatment	NIL3802LN	17.8805		NIL3802LN	24.79		6.90955	1.72639	0.302208		SE	NIL38FN	0.312089
Treatment	NIL3803LN	17.32		NIL3803LN	24.12		6.8	1.61684	0.326049			NIL38LN	0.0272256
							5.18316
